# Supplementary material for: Contributions to the knowledge of slugs and semi-slugs (Gastropoda, Pulmonata, Stylommatophora) from Algeria
Source: Zookeys. 2026 Feb 27;1270:307–48. doi: 10.3897/zookeys.1270.156458 (PMC12966852; doi:10.3897/zookeys.1270.156458)
Supplement: XML Treatment for Milax gagates [file zookeys.1270.156458-treatment3.xml]

<!DOCTYPE tp:taxon-treatment
  PUBLIC "-//TaxonX//DTD Taxonomic Treatment Publishing DTD v0 20100105//EN" "tax-treatment-NSO.dtd">
<tp:taxon-treatment xmlns:tp="http://www.plazi.org/taxpub"><tp:treatment-meta><kwd-group><label>Taxon classification</label><kwd>
              <named-content content-type="kingdom">Animalia</named-content>
            </kwd><kwd>
              <named-content content-type="order">Stylommatophora</named-content>
            </kwd><kwd>
              <named-content content-type="family">Milacidae</named-content>
            </kwd></kwd-group><mixed-citation publication-type="journal"><person-group><name><surname>Ramdini</surname><given-names>Ramdane</given-names></name><name><surname>Liberto</surname><given-names>Fabio</given-names></name><name><surname>Sadouk</surname><given-names>Ghania</given-names></name><name><surname>Gregorini</surname><given-names>Armando</given-names></name><name><surname>Colomba</surname><given-names>Mariastella</given-names></name></person-group><article-title>Contributions to the knowledge of slugs and semi-slugs (<tp:taxon-name><tp:taxon-name-part taxon-name-part-type="class" reg="Gastropoda">Gastropoda</tp:taxon-name-part></tp:taxon-name>, <tp:taxon-name><tp:taxon-name-part taxon-name-part-type="infraclass" reg="Pulmonata">Pulmonata</tp:taxon-name-part></tp:taxon-name>, <tp:taxon-name><tp:taxon-name-part taxon-name-part-type="order" reg="Stylommatophora">Stylommatophora</tp:taxon-name-part></tp:taxon-name>) from Algeria</article-title><source>Zookeys</source><day>27</day><month>02</month><year>2026</year><volume>1270</volume><fpage>307</fpage><lpage>348</lpage><pub-id pub-id-type="doi">10.3897/zookeys.1270.156458</pub-id></mixed-citation></tp:treatment-meta><tp:nomenclature><tp:taxon-name><object-id xmlns:xlink="http://www.w3.org/1999/xlink" content-type="arpha" xlink:type="simple">2E643846-1073-551F-989B-30E849530557</object-id><tp:taxon-name-part taxon-name-part-type="genus" reg="Milax">Milax</tp:taxon-name-part> <tp:taxon-name-part taxon-name-part-type="species" reg="gagates">gagates</tp:taxon-name-part></tp:taxon-name><tp:taxon-authority>(Draparnaud, 1801)</tp:taxon-authority><xref ref-type="fig" rid="F3">Figs 4–6, 54</xref><tp:nomenclature-citation-list><tp:nomenclature-citation><tp:taxon-name><tp:taxon-name-part taxon-name-part-type="genus" reg="Amalia">Amalia</tp:taxon-name-part> <tp:taxon-name-part taxon-name-part-type="species" reg="cabiliana">cabiliana</tp:taxon-name-part></tp:taxon-name><xref ref-type="bibr" rid="B55"> – Pollonera 1891</xref><comment>: 4 – El-Hammam nella Cabilia, Algeria. syn. nov.</comment></tp:nomenclature-citation><tp:nomenclature-citation><tp:taxon-name><tp:taxon-name-part taxon-name-part-type="genus" reg="Amalia">Amalia</tp:taxon-name-part> <tp:taxon-name-part taxon-name-part-type="species" reg="gagates">gagates</tp:taxon-name-part></tp:taxon-name><xref ref-type="bibr" rid="B62"> – Seurat 1930</xref><comment>: 260 – Algeria.</comment></tp:nomenclature-citation><tp:nomenclature-citation><tp:taxon-name><tp:taxon-name-part taxon-name-part-type="genus" reg="Milax">Milax</tp:taxon-name-part> <tp:taxon-name-part taxon-name-part-type="species" reg="gagates">gagates</tp:taxon-name-part></tp:taxon-name><comment> – <xref ref-type="bibr" rid="B73">Wiktor 1983a</xref>: 161 – Algeria: Ait Haouari, Djurdjura Mts., south of Mechtras; Tizi-Ougoulimime Djudjura Mts. 1770 m, west of Tikjda; Kabylia, mountains midway between Mirabeau and Dra-el-Mizan; Morocco: Kazba-Tadia – (Anat.). <xref ref-type="bibr" rid="B75">Wiktor 1987</xref>: 202–206, figs 67–72, map. 3 – Algeria, Morocco – (Anat.). <xref ref-type="bibr" rid="B76">Wiktor 1996</xref>: 20, fig. 14 – NW Africa. <xref ref-type="bibr" rid="B1">Abbes et al. 2010</xref>: 220–223 – Tunisia: Tinja; Djebel Ammar; Bni Mtir; Zaghouan; Ichkeul National Park; Zriba; Aïn Errahma; Aïn Draham; Bir Bouregba. <xref ref-type="bibr" rid="B6">Borredà and Martínez-Ortí 2017</xref>: 4, fig. 4 – Morocco: Aoufous, Tafilalelt; Tassout, Oued Lakhdar; Beni Melal; Tighssaline; Tiouririne, oued after Sidi Addi; Azrou; Larache; Spain: Melilla, Legion Barracks; Algeria: Road Tlemcen, Sebou, before to the junction to Beni Snous; Bejaïa, Cap Carbon, Pic des Signes; Tlemcen, Zariffet Forest; Oran, Ain el Turk; Algiers, Aïn Taya.</comment></tp:nomenclature-citation></tp:nomenclature-citation-list></tp:nomenclature><tp:treatment-sec sec-type="Material examined"><title>Material examined.</title><p>• 2 exx; Tizi-Ouzou, Ain El Hammam; <named-content xmlns:xlink="http://www.w3.org/1999/xlink" content-type="dwc:verbatimCoordinates" xlink:type="simple">36°34.283'N, 4°18.583'E</named-content>; 1075 m a.s.l.; October 2019; R. Ramdini leg. • 15 exx; Tizi-Ouzou, Makouda, Tazarourt; <named-content xmlns:xlink="http://www.w3.org/1999/xlink" content-type="dwc:verbatimCoordinates" xlink:type="simple">36°48.083'N, 4°1.367'E</named-content>; 340 m a.s.l.; November 2020; R. Ramdini leg. • 18 exx; Tizi-Ouzou, El Kahra; <named-content xmlns:xlink="http://www.w3.org/1999/xlink" content-type="dwc:verbatimCoordinates" xlink:type="simple">36°43.583'N, 4°15.867'E</named-content>; 110 m a.s.l.; December 2020; R. Ramdini leg. • 12 exx; Jijel, National Park of Taza, Garouche forest; <named-content xmlns:xlink="http://www.w3.org/1999/xlink" content-type="dwc:verbatimCoordinates" xlink:type="simple">36°40.033'N, 5°38.367'E</named-content>; 700 m a.s.l.; January 2021; R. Ramdini leg.</p><fig id="F3" position="float" orientation="portrait"><object-id xmlns:xlink="http://www.w3.org/1999/xlink" content-type="doi" xlink:type="simple">10.3897/zookeys.1270.156458.figures4-6</object-id><object-id xmlns:xlink="http://www.w3.org/1999/xlink" content-type="arpha" xlink:type="simple">B081B946-6807-5A62-88BC-95F4FDBC72DA</object-id><label>Figures 4–6.</label><caption><p><italic><tp:taxon-name><tp:taxon-name-part taxon-name-part-type="genus" reg="Milax">Milax</tp:taxon-name-part> <tp:taxon-name-part taxon-name-part-type="species" reg="gagates">gagates</tp:taxon-name-part></tp:taxon-name></italic>, Algeria, Tizi-Ouzou, Ain El Hammam. <bold>4</bold>. Stimulator; <bold>5</bold>. Genitalia; <bold>6</bold>. Internal view of penis.</p></caption><graphic xmlns:xlink="http://www.w3.org/1999/xlink" xlink:href="zookeys-1270-307_article-156458__-g003.jpg" id="oo_1550389.jpg" position="float" orientation="portrait" xlink:type="simple"><uri content-type="original_file" xlink:type="simple">https://binary.pensoft.net/fig/1550389</uri></graphic></fig></tp:treatment-sec><tp:treatment-sec sec-type="Diagnosis"><title>Diagnosis.</title><p>Body uniformly blackish or dark grey; sole with blackish sides and lighter middle; stimulator narrow, tongue-shaped, gradually narrowing towards its end, smooth with few irregularly scattered, small, spiny papillae at the apex (Fig. <xref ref-type="fig" rid="F3">4</xref>); epiphallus claviform and double or more penis length (Fig. <xref ref-type="fig" rid="F3">5</xref>); internal walls of the epiphallus show a reticulated structure, with annular grooves in the proximal part (Fig. <xref ref-type="fig" rid="F3">6</xref>); spermatophore elongate, posterior end somewhat broader, spines branching dichotomously yet quite irregularly, covering one side of the spermatophore, the other side is smooth.</p></tp:treatment-sec><tp:treatment-sec sec-type="Distribution"><title>Distribution.</title><p>Southwestern Europe and northwestern Africa. Introduced to central and northern Europe, Tasmania, New Zealand, Polynesia, America, South Africa, Japan, Bermuda, and numerous islands on the Pacific and Atlantic Oceans (<xref ref-type="bibr" rid="B28">Herbert 2010</xref> and cited literature).</p></tp:treatment-sec><tp:treatment-sec sec-type="Ecology"><title>Ecology.</title><p>This species was recorded in a variety of habitats, in grasslands under wet rocks, in forests under tree trunks and in shady, damp places; it was found at 1000 m altitude in Ain El-Hammam (Michelet, Tizi-Ouzou).</p></tp:treatment-sec><tp:treatment-sec sec-type="Remarks"><title>Remarks.</title><p><italic><tp:taxon-name><tp:taxon-name-part taxon-name-part-type="genus" reg="Milax">Milax</tp:taxon-name-part> <tp:taxon-name-part taxon-name-part-type="species" reg="gagates">gagates</tp:taxon-name-part></tp:taxon-name></italic> is a common species in Morocco and northwestern Algeria, less common in northeastern Algeria and Tunisia (<xref ref-type="bibr" rid="B1">Abbes et al. 2010</xref>; this study). <xref ref-type="bibr" rid="B55">Pollonera (1891)</xref> described the new species <tp:taxon-name><tp:taxon-name-part taxon-name-part-type="genus" reg="Amalia">Amalia</tp:taxon-name-part> <tp:taxon-name-part taxon-name-part-type="species" reg="cabiliana">cabiliana</tp:taxon-name-part></tp:taxon-name> (type locality El-Hammam, Kabylia, Algeria) with genitalia indistinguishable from those of <italic><tp:taxon-name><tp:taxon-name-part taxon-name-part-type="genus" reg="Milax">M.</tp:taxon-name-part> <tp:taxon-name-part taxon-name-part-type="species" reg="gagates">gagates</tp:taxon-name-part></tp:taxon-name></italic> and differing only in external features (smaller body dimensions, paler groves on the back, and a band around the mantle groove less regular and less visible). <tp:taxon-name><tp:taxon-name-part taxon-name-part-type="genus" reg="Amalia">Amalia</tp:taxon-name-part> <tp:taxon-name-part taxon-name-part-type="species" reg="cabiliana">cabiliana</tp:taxon-name-part></tp:taxon-name> was subsequently reported by <xref ref-type="bibr" rid="B56">Pollonera (1916)</xref> from Dar M’tougui, Amismiz, Grand Atlas, Morocco. Specimens from the type locality examined by us turned out to be indistinguishable from <italic><tp:taxon-name><tp:taxon-name-part taxon-name-part-type="genus" reg="Milax">M.</tp:taxon-name-part> <tp:taxon-name-part taxon-name-part-type="species" reg="gagates">gagates</tp:taxon-name-part></tp:taxon-name></italic>. We propose <italic><tp:taxon-name><tp:taxon-name-part taxon-name-part-type="genus" reg="Ambigolimax">A.</tp:taxon-name-part> <tp:taxon-name-part taxon-name-part-type="species" reg="cabiliana">cabiliana</tp:taxon-name-part></tp:taxon-name></italic> Pollonera, 1891 as a junior synonym of <italic><tp:taxon-name><tp:taxon-name-part taxon-name-part-type="genus" reg="Milax">M.</tp:taxon-name-part> <tp:taxon-name-part taxon-name-part-type="species" reg="gagates">gagates</tp:taxon-name-part></tp:taxon-name></italic> (Draparnaud, 1801).</p></tp:treatment-sec><ref-list><ref id="B55"><mixed-citation xmlns:xlink="http://www.w3.org/1999/xlink" xlink:type="simple">Pollonera C (1891) Appunti di malacologia VIII - Sui Limacidi dell’Algeria. Bollettino dei Musei di Zoologia ed Anatomia comparata della Regia Università di Torino 5(100): 1–5. <ext-link xlink:href="https://www.biodiversitylibrary.org/item/43029#page/59/mode/1up" ext-link-type="uri" xlink:type="simple">https://www.biodiversitylibrary.org/item/43029#page/59/mode/1up</ext-link></mixed-citation></ref><ref id="B62"><mixed-citation xmlns:xlink="http://www.w3.org/1999/xlink" xlink:type="simple">Seurat LG (1930) Exploration zoologique de l’Algérie de 1830 à 1930. Collection du centenaire de l’Algérie 1830–1930, Études scientifiques. Masson et Compagnie, Paris, 708 pp.</mixed-citation></ref><ref id="B73"><mixed-citation xmlns:xlink="http://www.w3.org/1999/xlink" xlink:type="simple">Wiktor A (1983a) Some data on slugs of Morocco and Algeria with description of a new <italic><tp:taxon-name><tp:taxon-name-part taxon-name-part-type="genus">Deroceras</tp:taxon-name-part></tp:taxon-name></italic> species (<tp:taxon-name><tp:taxon-name-part taxon-name-part-type="class">Gastropoda</tp:taxon-name-part></tp:taxon-name>, <tp:taxon-name><tp:taxon-name-part taxon-name-part-type="infraclass">Pulmonata</tp:taxon-name-part></tp:taxon-name>). Malakologische Abhandlungen 8: 155–166.</mixed-citation></ref><ref id="B75"><mixed-citation xmlns:xlink="http://www.w3.org/1999/xlink" xlink:type="simple">Wiktor A (1987) <tp:taxon-name><tp:taxon-name-part taxon-name-part-type="family">Milacidae</tp:taxon-name-part></tp:taxon-name> (<tp:taxon-name><tp:taxon-name-part taxon-name-part-type="class">Gastropoda</tp:taxon-name-part></tp:taxon-name>, <tp:taxon-name><tp:taxon-name-part taxon-name-part-type="infraclass">Pulmonata</tp:taxon-name-part></tp:taxon-name>): Systematic monograph. Annales Zoologici 41: 154–319. <ext-link xlink:href="https://archive.org/details/annales-zoologici-41-153-319" ext-link-type="uri" xlink:type="simple">https://archive.org/details/annales-zoologici-41-153-319</ext-link></mixed-citation></ref><ref id="B76"><mixed-citation xmlns:xlink="http://www.w3.org/1999/xlink" xlink:type="simple">Wiktor A (1996) The slugs of former Yugoslavia (<tp:taxon-name><tp:taxon-name-part taxon-name-part-type="class">Gastropoda</tp:taxon-name-part></tp:taxon-name> terrestrial nuda – <tp:taxon-name><tp:taxon-name-part taxon-name-part-type="family">Arionidae</tp:taxon-name-part></tp:taxon-name>, <tp:taxon-name><tp:taxon-name-part taxon-name-part-type="family">Milacidae</tp:taxon-name-part></tp:taxon-name>, <tp:taxon-name><tp:taxon-name-part taxon-name-part-type="family">Limacidae</tp:taxon-name-part></tp:taxon-name>, <tp:taxon-name><tp:taxon-name-part taxon-name-part-type="family">Agriolimacidae</tp:taxon-name-part></tp:taxon-name>). Annales Zoologici 46: 1–110. <ext-link xlink:href="https://archive.org/details/annales-zoologici-46-001-110" ext-link-type="uri" xlink:type="simple">https://archive.org/details/annales-zoologici-46-001-110</ext-link></mixed-citation></ref><ref id="B1"><mixed-citation xmlns:xlink="http://www.w3.org/1999/xlink" xlink:type="simple">Abbes I, Liberto F, Castillejo J, Nouira S (2010) A review of slugs and semi-slugs of Tunisia (<tp:taxon-name><tp:taxon-name-part taxon-name-part-type="family">Testacellidae</tp:taxon-name-part></tp:taxon-name>, <tp:taxon-name><tp:taxon-name-part taxon-name-part-type="family">Milacidae</tp:taxon-name-part></tp:taxon-name> and <tp:taxon-name><tp:taxon-name-part taxon-name-part-type="family">Limacidae</tp:taxon-name-part></tp:taxon-name>). Journal of Conchology 40: 219–232. <ext-link xlink:href="https://conchsoc.org/sites/default/files/jconch/40/2/2010-40211.pdf" ext-link-type="uri" xlink:type="simple">https://conchsoc.org/sites/default/files/jconch/40/2/2010-40211.pdf</ext-link></mixed-citation></ref><ref id="B6"><mixed-citation xmlns:xlink="http://www.w3.org/1999/xlink" xlink:type="simple">Borredà V, Martínez-Ortí A (2017) Contribution to the knowledge of the terrestrial slugs (<tp:taxon-name><tp:taxon-name-part taxon-name-part-type="class">Gastropoda</tp:taxon-name-part></tp:taxon-name>, <tp:taxon-name><tp:taxon-name-part taxon-name-part-type="infraclass">Pulmonata</tp:taxon-name-part></tp:taxon-name>) of the Maghreb. Iberus : Revista de la Sociedad Española de Malacología 35(1): 1–10. <ext-link xlink:href="https://roderic.uv.es/rest/api/core/bitstreams/352ef7aa-9625-41db-99c3-3d02b1b0f8c0/content" ext-link-type="uri" xlink:type="simple">https://roderic.uv.es/rest/api/core/bitstreams/352ef7aa-9625-41db-99c3-3d02b1b0f8c0/content</ext-link></mixed-citation></ref><ref id="B28"><mixed-citation xmlns:xlink="http://www.w3.org/1999/xlink" xlink:type="simple">Herbert DG (2010) The introduced terrestrial <tp:taxon-name><tp:taxon-name-part taxon-name-part-type="subkingdom">Mollusca</tp:taxon-name-part></tp:taxon-name> of South Africa. SANBI Biodiversity Series 15. Pretoria, 108 pp. <ext-link xlink:href="https://www.sanbi.org/wp-content/uploads/2018/04/bioseries15introterrestmollusca.pdf" ext-link-type="uri" xlink:type="simple">https://www.sanbi.org/wp-content/uploads/2018/04/bioseries15introterrestmollusca.pdf</ext-link></mixed-citation></ref><ref id="B56"><mixed-citation xmlns:xlink="http://www.w3.org/1999/xlink" xlink:type="simple">Pollonera C (1916) Liste de Limmaciens provenant des récoltes de M. Pallary dans le Grand Atlas. Bulletin du Muséum National d’Histoire Naturelle 22(4): 191. <ext-link xlink:href="10.5962/bhl.part.17128" ext-link-type="doi" xlink:type="simple">https://doi.org/10.5962/bhl.part.17128</ext-link></mixed-citation></ref></ref-list></tp:taxon-treatment>
