# Supplementary material for: Contributions to the knowledge of slugs and semi-slugs (Gastropoda, Pulmonata, Stylommatophora) from Algeria
Source: Zookeys. 2026 Feb 27;1270:307–48. doi: 10.3897/zookeys.1270.156458 (PMC12966852; doi:10.3897/zookeys.1270.156458)
Supplement: XML Treatment for Milax nigricans [file zookeys.1270.156458-treatment4.xml]

<!DOCTYPE tp:taxon-treatment
  PUBLIC "-//TaxonX//DTD Taxonomic Treatment Publishing DTD v0 20100105//EN" "tax-treatment-NSO.dtd">
<tp:taxon-treatment xmlns:tp="http://www.plazi.org/taxpub"><tp:treatment-meta><kwd-group><label>Taxon classification</label><kwd>
              <named-content content-type="kingdom">Animalia</named-content>
            </kwd><kwd>
              <named-content content-type="order">Stylommatophora</named-content>
            </kwd><kwd>
              <named-content content-type="family">Milacidae</named-content>
            </kwd></kwd-group><mixed-citation publication-type="journal"><person-group><name><surname>Ramdini</surname><given-names>Ramdane</given-names></name><name><surname>Liberto</surname><given-names>Fabio</given-names></name><name><surname>Sadouk</surname><given-names>Ghania</given-names></name><name><surname>Gregorini</surname><given-names>Armando</given-names></name><name><surname>Colomba</surname><given-names>Mariastella</given-names></name></person-group><article-title>Contributions to the knowledge of slugs and semi-slugs (<tp:taxon-name><tp:taxon-name-part taxon-name-part-type="class" reg="Gastropoda">Gastropoda</tp:taxon-name-part></tp:taxon-name>, <tp:taxon-name><tp:taxon-name-part taxon-name-part-type="infraclass" reg="Pulmonata">Pulmonata</tp:taxon-name-part></tp:taxon-name>, <tp:taxon-name><tp:taxon-name-part taxon-name-part-type="order" reg="Stylommatophora">Stylommatophora</tp:taxon-name-part></tp:taxon-name>) from Algeria</article-title><source>Zookeys</source><day>27</day><month>02</month><year>2026</year><volume>1270</volume><fpage>307</fpage><lpage>348</lpage><pub-id pub-id-type="doi">10.3897/zookeys.1270.156458</pub-id></mixed-citation></tp:treatment-meta><tp:nomenclature><tp:taxon-name><object-id xmlns:xlink="http://www.w3.org/1999/xlink" content-type="arpha" xlink:type="simple">23AB1915-3156-5F97-AA68-12CD3A11C80C</object-id><tp:taxon-name-part taxon-name-part-type="genus" reg="Milax">Milax</tp:taxon-name-part> <tp:taxon-name-part taxon-name-part-type="species" reg="nigricans">nigricans</tp:taxon-name-part></tp:taxon-name><tp:taxon-authority>(R. A. Philippi, 1836)</tp:taxon-authority><xref ref-type="fig" rid="F4">Figs 7–16, 55</xref><tp:nomenclature-citation-list><tp:nomenclature-citation><tp:taxon-name><tp:taxon-name-part taxon-name-part-type="genus" reg="Milax">Milax</tp:taxon-name-part> <tp:taxon-name-part taxon-name-part-type="species" reg="nigricans">nigricans</tp:taxon-name-part></tp:taxon-name><comment> – <xref ref-type="bibr" rid="B73">Wiktor 1983a</xref>: 161 – Algeria: Hamma, Jardin d’Essai; Lakhdaria (= Gorges de Palestro), rocky river gape of Isser; Kabylia, Skikda (= Philippeville); Annaba (= Bone). Roman ruins of Hippona; Djebel Edough in the vicinity of Annaba (= Bone), between Seraidi (= Bugeaud) and Sainte-Croix-d’Edough. <xref ref-type="bibr" rid="B75">Wiktor 1987</xref>: 159, 161, 179, 193, 195, 205–207, 211–214, figs 78–84, map. 4 – Tunisia, Algeria, Morocco, Egypt – (Anat.). <xref ref-type="bibr" rid="B76">Wiktor 1996</xref>: 20–21, figs 15–19 – Tunisia, Algeria, Morocco, Egypt.</comment></tp:nomenclature-citation></tp:nomenclature-citation-list></tp:nomenclature><tp:treatment-sec sec-type="Material examined"><title>Material examined.</title><p>• 24 exx; Tizi-Ouzou, Yakouren, Yakouren Forest; <named-content xmlns:xlink="http://www.w3.org/1999/xlink" content-type="dwc:verbatimCoordinates" xlink:type="simple">36°44.750'N, 4°26.100'E</named-content>; 720 m a.s.l.; November 2018; R. Ramdini leg. • 15 exx; Tizi-Ouzou, Makouda, Tazarourt; <named-content xmlns:xlink="http://www.w3.org/1999/xlink" content-type="dwc:verbatimCoordinates" xlink:type="simple">36°48.083'N, 4°1.367'E</named-content>; 340 m a.s.l.; December 2018; R. Ramdini leg. • 9 exx; Algiers, Ain Benian; <named-content xmlns:xlink="http://www.w3.org/1999/xlink" content-type="dwc:verbatimCoordinates" xlink:type="simple">36°48.267'N, 2°55.867'E</named-content>; 25 m a.s.l.; December 2018; R. Ramdini leg. • 9 exx; Algiers, Dely Ibrahim; <named-content xmlns:xlink="http://www.w3.org/1999/xlink" content-type="dwc:verbatimCoordinates" xlink:type="simple">36°45.233'N, 2°59.117'E</named-content>; 260 m a.s.l.; December 2018; R. Ramdini leg. • 8 exx; Tizi-Ouzou, Ouadhias; <named-content xmlns:xlink="http://www.w3.org/1999/xlink" content-type="dwc:verbatimCoordinates" xlink:type="simple">36°30.017'N, 4°4.533'E</named-content>; 750 m a.s.l.; February 2019; R. Ramdini leg. • 6 exx; Boumerdès, Afir; <named-content xmlns:xlink="http://www.w3.org/1999/xlink" content-type="dwc:verbatimCoordinates" xlink:type="simple">36°54.033'N, 3°58.350'E</named-content>; 10 m a.s.l.; December 2019; R. Ramdini leg. • 7 exx; Boumerdès, Corse; <named-content xmlns:xlink="http://www.w3.org/1999/xlink" content-type="dwc:verbatimCoordinates" xlink:type="simple">36°45.983'N, 3°26.817'E</named-content>; 10 m a.s.l.; December 2019; R. Ramdini leg. • 11 exx; Boumerdès, Chabet El Ameur; <named-content xmlns:xlink="http://www.w3.org/1999/xlink" content-type="dwc:verbatimCoordinates" xlink:type="simple">36°40.700'N, 3°40.117'E</named-content>; 160/140 m a.s.l.; December 2019; R. Ramdini leg. • 10 exx; Tizi-Ouzou, Mizrana, Mizrana Forest; <named-content xmlns:xlink="http://www.w3.org/1999/xlink" content-type="dwc:verbatimCoordinates" xlink:type="simple">36°50.050'N, 4°4.533'E</named-content>; 730 m a.s.l.; January 2020; R. Ramdini leg. • 13 exx; Boumerdès, Issers; <named-content xmlns:xlink="http://www.w3.org/1999/xlink" content-type="dwc:verbatimCoordinates" xlink:type="simple">36°43.817'N, 3°39.733'E</named-content>; 25 m a.s.l.; January 2020; R. Ramdini leg. • 17 exx; Algiers, Douera; <named-content xmlns:xlink="http://www.w3.org/1999/xlink" content-type="dwc:verbatimCoordinates" xlink:type="simple">36°39.750'N, 2°57.167'E</named-content>; 180 m a.s.l.; January 2020; R. Ramdini leg. • 6 exx; Algiers, Tamentfoust; <named-content xmlns:xlink="http://www.w3.org/1999/xlink" content-type="dwc:verbatimCoordinates" xlink:type="simple">36°48.150'N, 3°14.350'E</named-content>; 20 m a.s.l.; February 2020; R. Ramdini leg. • 15 exx; Tizi-Ouzou, Tigzirt, Tifra; <named-content xmlns:xlink="http://www.w3.org/1999/xlink" content-type="dwc:verbatimCoordinates" xlink:type="simple">36°50.667'N, 4°10.000'E</named-content>; 630 m a.s.l.; October 2020; R. Ramdini leg. • 9 exx; Algiers, Sidi Moussa; <named-content xmlns:xlink="http://www.w3.org/1999/xlink" content-type="dwc:verbatimCoordinates" xlink:type="simple">36°36.917'N, 3°5.317'E</named-content>; 41 m a.s.l.; November 2020; R. Ramdini leg. • 19 exx; Tizi-Ouzou, Makouda, Tigoulmamine; <named-content xmlns:xlink="http://www.w3.org/1999/xlink" content-type="dwc:verbatimCoordinates" xlink:type="simple">36°48.167'N, 4°1.867'E</named-content>; 350 m a.s.l.; January 2021; R. Ramdini leg.</p><fig id="F4" position="float" orientation="portrait"><object-id xmlns:xlink="http://www.w3.org/1999/xlink" content-type="doi" xlink:type="simple">10.3897/zookeys.1270.156458.figures7-16</object-id><object-id xmlns:xlink="http://www.w3.org/1999/xlink" content-type="arpha" xlink:type="simple">5DD2E502-EABA-5B82-909C-C13002F4C34C</object-id><label>Figures 7–16.</label><caption><p><italic><tp:taxon-name><tp:taxon-name-part taxon-name-part-type="genus" reg="Milax">Milax</tp:taxon-name-part> <tp:taxon-name-part taxon-name-part-type="species" reg="nigricans">nigricans</tp:taxon-name-part></tp:taxon-name></italic>. <bold>7–12</bold>. Colour variability in living specimens. <bold>7</bold>. Tizi-Ouzou, Makouda, Tazarourt; <bold>8</bold>. Algiers, Douera; <bold>9</bold>. Tizi-Ouzou, Makouda, Tigoulmamine; <bold>10</bold>. Tizi-Ouzou, Makouda, Tigoulmamine; <bold>11</bold>. Tizi-Ouzou, Tigzirt, Tifra; <bold>12</bold>. Tizi-Ouzou, Makouda, Tazarourt. <bold>13–16</bold>. Genitalia; <bold>13</bold>. Stimulator, Algeria, Tigoulmine, Makouda; <bold>14</bold>. Stimulator, Algeria, Boumerdes, Issers; <bold>15</bold>. Genitalia, Algeria, Tigoulmine, Makouda; <bold>16</bold>. Penial papilla, Algeria, Tizi-Ouzou, El Kahra.</p></caption><graphic xmlns:xlink="http://www.w3.org/1999/xlink" xlink:href="zookeys-1270-307_article-156458__-g004.jpg" id="oo_1550390.jpg" position="float" orientation="portrait" xlink:type="simple"><uri content-type="original_file" xlink:type="simple">https://binary.pensoft.net/fig/1550390</uri></graphic></fig></tp:treatment-sec><tp:treatment-sec sec-type="Diagnosis"><title>Diagnosis.</title><p>While European populations show a blackish or pale greyish body and cream sole (<xref ref-type="bibr" rid="B75">Wiktor 1987</xref>; <xref ref-type="bibr" rid="B70">Turóci et al. 2023</xref>), the Algerian <italic><tp:taxon-name><tp:taxon-name-part taxon-name-part-type="genus" reg="Milax">M.</tp:taxon-name-part> <tp:taxon-name-part taxon-name-part-type="species" reg="nigricans">nigricans</tp:taxon-name-part></tp:taxon-name></italic> populations show remarkable variability in the external colouring: brown with paler spots, or uniform pale cream with dark head and tentacles, or grey with whitish spots, or uniform white (Figs <xref ref-type="fig" rid="F4">7–12</xref>). Genitalia characterised by stimulator conical with acuminate to rounded papillae randomly distributed on the inner side, most of them situated at the stimulator base and absent at its tip (Figs <xref ref-type="fig" rid="F4">13</xref>, <xref ref-type="fig" rid="F4">14</xref>); penis oval, epiphallus claviform, slightly longer than the penis (Fig. <xref ref-type="fig" rid="F4">15</xref>); short penial papilla of annular shape (Fig. <xref ref-type="fig" rid="F4">16</xref>); spermatophore elongate conical, covered on all sides and along its whole length by multiply branched spines, the largest and most dense spines cover the anterior ending.</p></tp:treatment-sec><tp:treatment-sec sec-type="Distribution"><title>Distribution.</title><p>This species, probably native to the Mediterranean area, currently has a European-Mediterranean distribution that extends to the Canary Islands (<xref ref-type="bibr" rid="B75">Wiktor 1987</xref>).</p></tp:treatment-sec><tp:treatment-sec sec-type="Ecology"><title>Ecology.</title><p><italic><tp:taxon-name><tp:taxon-name-part taxon-name-part-type="genus" reg="Milax">Milax</tp:taxon-name-part> <tp:taxon-name-part taxon-name-part-type="species" reg="nigricans">nigricans</tp:taxon-name-part></tp:taxon-name></italic> is synanthropic; it colonises a wide range of habitats, gardens, greenhouses, parks, and cultivated land, as well as oak forests and olive groves. It takes refuge mainly under stones, organic debris, or any substrate capable of creating wet micro-habitats (plastic, polystyrene, paper).</p></tp:treatment-sec><tp:treatment-sec sec-type="Remarks"><title>Remarks.</title><p>Many taxa have been established for the genus <italic><tp:taxon-name><tp:taxon-name-part taxon-name-part-type="genus" reg="Milax">Milax</tp:taxon-name-part></tp:taxon-name></italic> from Algeria. However, they were described based on the external morphology and colouring of the slugs, with little data or without any data on the diagnostic characters of the reproductive system and spermatophore. Our morphological examinations revealed a relevant colour variability in <italic><tp:taxon-name><tp:taxon-name-part taxon-name-part-type="genus" reg="Milax">M.</tp:taxon-name-part> <tp:taxon-name-part taxon-name-part-type="species" reg="nigricans">nigricans</tp:taxon-name-part></tp:taxon-name></italic> from Algeria, which is unknown in other regions. The other two Algerian <italic><tp:taxon-name><tp:taxon-name-part taxon-name-part-type="genus" reg="Milax">Milax</tp:taxon-name-part></tp:taxon-name></italic> species, <italic><tp:taxon-name><tp:taxon-name-part taxon-name-part-type="genus" reg="Milax">M.</tp:taxon-name-part> <tp:taxon-name-part taxon-name-part-type="species" reg="ater">ater</tp:taxon-name-part></tp:taxon-name></italic> and <italic><tp:taxon-name><tp:taxon-name-part taxon-name-part-type="genus" reg="Milax">M.</tp:taxon-name-part> <tp:taxon-name-part taxon-name-part-type="species" reg="gagates">gagates</tp:taxon-name-part></tp:taxon-name></italic>, have scarcely variable blackish or greyish colouring. This leads us to suspect that several older nominal taxa (based on external colouring) may be synonymous with <italic><tp:taxon-name><tp:taxon-name-part taxon-name-part-type="genus" reg="Milax">M.</tp:taxon-name-part> <tp:taxon-name-part taxon-name-part-type="species" reg="nigricans">nigricans</tp:taxon-name-part></tp:taxon-name></italic>. However, more intensive sampling is needed, and we prefer to keep them as taxa inquirenda. Taxa inquirenda in the genus <italic><tp:taxon-name><tp:taxon-name-part taxon-name-part-type="genus" reg="Milax">Milax</tp:taxon-name-part></tp:taxon-name></italic> described from Algeria are <tp:taxon-name><tp:taxon-name-part taxon-name-part-type="genus" reg="Milax"/><tp:taxon-name-part taxon-name-part-type="species">gagates</tp:taxon-name-part></tp:taxon-name> var. <italic>mediterranea</italic> Cockerell, 1891 (t.l. east Algeria and Sicily); <tp:taxon-name><tp:taxon-name-part taxon-name-part-type="genus" reg="Limax"/><tp:taxon-name-part taxon-name-part-type="species">eremiophilus</tp:taxon-name-part></tp:taxon-name> Bourguignat, 1861 (t.l. surroundings of Cherchell); <tp:taxon-name><tp:taxon-name-part taxon-name-part-type="genus" reg="Limax"/><tp:taxon-name-part taxon-name-part-type="species">scaptobius</tp:taxon-name-part></tp:taxon-name> Bourguignat, 1862 (t.l. surroundings of Bougie, surroundings of Constantine); <tp:taxon-name><tp:taxon-name-part taxon-name-part-type="genus" reg="Ambigolimax"/><tp:taxon-name-part taxon-name-part-type="species">insularis</tp:taxon-name-part></tp:taxon-name> var. <italic>algerica</italic> Pollonera, 1891 (t.l. Algiers); <tp:taxon-name><tp:taxon-name-part taxon-name-part-type="genus" reg="Ambigolimax"/><tp:taxon-name-part taxon-name-part-type="species">collingei</tp:taxon-name-part></tp:taxon-name> Hesse, 1926 (t.l. Algiers).</p><sec sec-type="Family Parmacellidae P. Fischer, 1856 (1855)" id="sec7"><title>Family <tp:taxon-name><tp:taxon-name-part taxon-name-part-type="family" reg="Parmacellidae">Parmacellidae</tp:taxon-name-part></tp:taxon-name> P. Fischer, 1856 (1855)</title><p>
              <bold>Genus <italic><tp:taxon-name><tp:taxon-name-part taxon-name-part-type="genus" reg="Drusia">Drusia</tp:taxon-name-part></tp:taxon-name></italic> J. E. Gray, 1855</bold>
            </p></sec></tp:treatment-sec><ref-list><ref id="B73"><mixed-citation xmlns:xlink="http://www.w3.org/1999/xlink" xlink:type="simple">Wiktor A (1983a) Some data on slugs of Morocco and Algeria with description of a new <italic><tp:taxon-name><tp:taxon-name-part taxon-name-part-type="genus">Deroceras</tp:taxon-name-part></tp:taxon-name></italic> species (<tp:taxon-name><tp:taxon-name-part taxon-name-part-type="class">Gastropoda</tp:taxon-name-part></tp:taxon-name>, <tp:taxon-name><tp:taxon-name-part taxon-name-part-type="infraclass">Pulmonata</tp:taxon-name-part></tp:taxon-name>). Malakologische Abhandlungen 8: 155–166.</mixed-citation></ref><ref id="B75"><mixed-citation xmlns:xlink="http://www.w3.org/1999/xlink" xlink:type="simple">Wiktor A (1987) <tp:taxon-name><tp:taxon-name-part taxon-name-part-type="family">Milacidae</tp:taxon-name-part></tp:taxon-name> (<tp:taxon-name><tp:taxon-name-part taxon-name-part-type="class">Gastropoda</tp:taxon-name-part></tp:taxon-name>, <tp:taxon-name><tp:taxon-name-part taxon-name-part-type="infraclass">Pulmonata</tp:taxon-name-part></tp:taxon-name>): Systematic monograph. Annales Zoologici 41: 154–319. <ext-link xlink:href="https://archive.org/details/annales-zoologici-41-153-319" ext-link-type="uri" xlink:type="simple">https://archive.org/details/annales-zoologici-41-153-319</ext-link></mixed-citation></ref><ref id="B76"><mixed-citation xmlns:xlink="http://www.w3.org/1999/xlink" xlink:type="simple">Wiktor A (1996) The slugs of former Yugoslavia (<tp:taxon-name><tp:taxon-name-part taxon-name-part-type="class">Gastropoda</tp:taxon-name-part></tp:taxon-name> terrestrial nuda – <tp:taxon-name><tp:taxon-name-part taxon-name-part-type="family">Arionidae</tp:taxon-name-part></tp:taxon-name>, <tp:taxon-name><tp:taxon-name-part taxon-name-part-type="family">Milacidae</tp:taxon-name-part></tp:taxon-name>, <tp:taxon-name><tp:taxon-name-part taxon-name-part-type="family">Limacidae</tp:taxon-name-part></tp:taxon-name>, <tp:taxon-name><tp:taxon-name-part taxon-name-part-type="family">Agriolimacidae</tp:taxon-name-part></tp:taxon-name>). Annales Zoologici 46: 1–110. <ext-link xlink:href="https://archive.org/details/annales-zoologici-46-001-110" ext-link-type="uri" xlink:type="simple">https://archive.org/details/annales-zoologici-46-001-110</ext-link></mixed-citation></ref><ref id="B70"><mixed-citation xmlns:xlink="http://www.w3.org/1999/xlink" xlink:type="simple">Turóci Á, Hutchinson JMC, Schlitt B, Reise H, Rapala M, Páll-Gergely B (2023) Five new introduced terrestrial slugs in Hungary. BioInvasions Records 12(3): 711–729. <ext-link xlink:href="10.3391/bir.2023.12.3.08" ext-link-type="doi" xlink:type="simple">https://doi.org/10.3391/bir.2023.12.3.08</ext-link></mixed-citation></ref></ref-list></tp:taxon-treatment>
