# Supplementary material for: Contributions to the knowledge of slugs and semi-slugs (Gastropoda, Pulmonata, Stylommatophora) from Algeria
Source: Zookeys. 2026 Feb 27;1270:307–48. doi: 10.3897/zookeys.1270.156458 (PMC12966852; doi:10.3897/zookeys.1270.156458)
Supplement: XML Treatment for Drusia (Escutiella) deshayesii [file zookeys.1270.156458-treatment6.xml]

<!DOCTYPE tp:taxon-treatment
  PUBLIC "-//TaxonX//DTD Taxonomic Treatment Publishing DTD v0 20100105//EN" "tax-treatment-NSO.dtd">
<tp:taxon-treatment xmlns:tp="http://www.plazi.org/taxpub"><tp:treatment-meta><kwd-group><label>Taxon classification</label><kwd>
              <named-content content-type="kingdom">Animalia</named-content>
            </kwd><kwd>
              <named-content content-type="order">Stylommatophora</named-content>
            </kwd><kwd>
              <named-content content-type="family">Parmacellidae</named-content>
            </kwd></kwd-group><mixed-citation publication-type="journal"><person-group><name><surname>Ramdini</surname><given-names>Ramdane</given-names></name><name><surname>Liberto</surname><given-names>Fabio</given-names></name><name><surname>Sadouk</surname><given-names>Ghania</given-names></name><name><surname>Gregorini</surname><given-names>Armando</given-names></name><name><surname>Colomba</surname><given-names>Mariastella</given-names></name></person-group><article-title>Contributions to the knowledge of slugs and semi-slugs (<tp:taxon-name><tp:taxon-name-part taxon-name-part-type="class" reg="Gastropoda">Gastropoda</tp:taxon-name-part></tp:taxon-name>, <tp:taxon-name><tp:taxon-name-part taxon-name-part-type="infraclass" reg="Pulmonata">Pulmonata</tp:taxon-name-part></tp:taxon-name>, <tp:taxon-name><tp:taxon-name-part taxon-name-part-type="order" reg="Stylommatophora">Stylommatophora</tp:taxon-name-part></tp:taxon-name>) from Algeria</article-title><source>Zookeys</source><day>27</day><month>02</month><year>2026</year><volume>1270</volume><fpage>307</fpage><lpage>348</lpage><pub-id pub-id-type="doi">10.3897/zookeys.1270.156458</pub-id></mixed-citation></tp:treatment-meta><tp:nomenclature><tp:taxon-name><object-id xmlns:xlink="http://www.w3.org/1999/xlink" content-type="arpha" xlink:type="simple">895AA0B0-0DA1-558B-A641-5F1297B05836</object-id><tp:taxon-name-part taxon-name-part-type="genus" reg="Drusia">Drusia</tp:taxon-name-part> (<tp:taxon-name-part taxon-name-part-type="subgenus" reg="Escutiella">Escutiella</tp:taxon-name-part>) <tp:taxon-name-part taxon-name-part-type="species" reg="deshayesii">deshayesii</tp:taxon-name-part></tp:taxon-name><tp:taxon-authority>(Moquin-Tandon, 1848)</tp:taxon-authority><xref ref-type="fig" rid="F12">Figs 56–58</xref><tp:nomenclature-citation-list><tp:nomenclature-citation><tp:taxon-name><tp:taxon-name-part taxon-name-part-type="genus" reg="Parmacella">Parmacella</tp:taxon-name-part> <tp:taxon-name-part taxon-name-part-type="species" reg="deshayesi">deshayesi</tp:taxon-name-part></tp:taxon-name><comment> – <xref ref-type="bibr" rid="B48">Moquin-Tandon 1848</xref>: 261, pl. 1, fig. 5. <xref ref-type="bibr" rid="B49">Moquin-Tandon 1850</xref>: 49, 54, 55, 56 – province d’Oran. <xref ref-type="bibr" rid="B21">Fischer 1856</xref>: 380–398, pl. 5 – Oran. <xref ref-type="bibr" rid="B8">Bourguignat 1861</xref>: 47–54, pls. 4, 5 – Environs d’Oran (Algerie). <xref ref-type="bibr" rid="B5">Blanchard 1891</xref>: 215 – Algeria: Orléansville. <xref ref-type="bibr" rid="B62">Seurat 1930</xref>: 261 – Algérie. <xref ref-type="bibr" rid="B43">Llabador 1936</xref>: 201, 203 – Algeria: Massif des M’sirdas au Sud-Ouest de Nemours.</comment></tp:nomenclature-citation><tp:nomenclature-citation><tp:taxon-name><tp:taxon-name-part taxon-name-part-type="genus" reg="Parmacella">Parmacella</tp:taxon-name-part> <tp:taxon-name-part taxon-name-part-type="species" reg="dorsalis">dorsalis</tp:taxon-name-part></tp:taxon-name><comment> – <xref ref-type="bibr" rid="B52">Pechaud 1884</xref>: 8 – Au village Lamoricière, entre Tlemcen et Sidi-bel-Abbès; Tanger – Not <xref ref-type="bibr" rid="B48">Moquin-Tandon 1848</xref>.</comment></tp:nomenclature-citation><tp:nomenclature-citation><tp:taxon-name><tp:taxon-name-part taxon-name-part-type="genus" reg="Parmacella">Parmacella</tp:taxon-name-part> <tp:taxon-name-part taxon-name-part-type="species" reg="valenciennesi">valenciennesi</tp:taxon-name-part></tp:taxon-name><comment> – <xref ref-type="bibr" rid="B30">Hesse 1885</xref>: 9–12 (sic!) – Morocco: Tanger – (Anat.) – (Not Webb &amp; Van Beneden, 1836).</comment></tp:nomenclature-citation><tp:nomenclature-citation><tp:taxon-name><tp:taxon-name-part taxon-name-part-type="genus" reg="Parmacella">Parmacella</tp:taxon-name-part> (<tp:taxon-name-part taxon-name-part-type="subgenus" reg="Parmacella">Parmacella</tp:taxon-name-part>) <tp:taxon-name-part taxon-name-part-type="species" reg="deshayesi">deshayesi</tp:taxon-name-part></tp:taxon-name><comment> – <xref ref-type="bibr" rid="B74">Wiktor 1983b</xref>: 83–85, figs 1–9 – Morocco: Sidi Slimane, oued Elhadar, 3 km S from Taza Haut; Beni Hozmar Mts, ca. 5 km S. of Tetuan.</comment></tp:nomenclature-citation><tp:nomenclature-citation><tp:taxon-name><tp:taxon-name-part taxon-name-part-type="genus" reg="Parmacella">Parmacella</tp:taxon-name-part> (<tp:taxon-name-part taxon-name-part-type="subgenus" reg="Escutiella">Escutiella</tp:taxon-name-part>) <tp:taxon-name-part taxon-name-part-type="species" reg="deshayesii">deshayesii</tp:taxon-name-part></tp:taxon-name><comment> – <xref ref-type="bibr" rid="B45">Martínez-Ortí and Borredà 2012</xref>: 1–18, figs 1a-f, 2a-d, 3a-i, 5a-e, 6 (map) – Oran, Ain Franin, Oran-Kristel road, near the cliff (UTM=YE2765); Tlemcen (UTM=XD7372).</comment></tp:nomenclature-citation><tp:nomenclature-citation><tp:taxon-name><tp:taxon-name-part taxon-name-part-type="genus" reg="Drusia">Drusia</tp:taxon-name-part> (<tp:taxon-name-part taxon-name-part-type="subgenus" reg="Escutiella">Escutiella</tp:taxon-name-part>) <tp:taxon-name-part taxon-name-part-type="species" reg="deshayesii">deshayesii</tp:taxon-name-part></tp:taxon-name><comment> – <xref ref-type="bibr" rid="B6">Borredà and Martínez-Ortí 2017</xref>: 4, fig. 3 – Ain Franin, road Oran- Kristel, near the diff; Tlemcen.</comment></tp:nomenclature-citation></tp:nomenclature-citation-list></tp:nomenclature><tp:treatment-sec sec-type="Material examined"><title>Material examined.</title><p>• 5 exx; Relizane, El Hamadna; <named-content xmlns:xlink="http://www.w3.org/1999/xlink" content-type="dwc:verbatimCoordinates" xlink:type="simple">35°53.633'N, 0°44.033'E</named-content>; 85 m a.s.l.; 1 March 2022; A. Bekkouche leg.</p></tp:treatment-sec><tp:treatment-sec sec-type="Diagnosis"><title>Diagnosis.</title><p>Body unicolour reddish-brown both in juveniles and adults, with no bands or spots; shell with smooth protoconch and wide, oval spatula; genitalia characterised by a long vas deferens; gradually widening epiphallus; cylindrical penis with a swelling in the middle; short atrium, atrial accessory appendices only slightly unequal and with a big fold inside; very large perivaginal gland; duct of the bursa copulatrix widened at the base; large oval bursa copulatrix.</p></tp:treatment-sec><tp:treatment-sec sec-type="Distribution"><title>Distribution.</title><p>Northwest Algeria and northeast Morocco.</p></tp:treatment-sec><tp:treatment-sec sec-type="Ecology"><title>Ecology.</title><p>Parmacellids are herbivorous.</p></tp:treatment-sec><tp:treatment-sec sec-type="Remarks"><title>Remarks.</title><p><italic><tp:taxon-name><tp:taxon-name-part taxon-name-part-type="genus" reg="Drusia">Drusia</tp:taxon-name-part> <tp:taxon-name-part taxon-name-part-type="species" reg="deshayesii">deshayesii</tp:taxon-name-part></tp:taxon-name></italic> is a well-known species (<xref ref-type="bibr" rid="B74">Wiktor 1983b</xref>; <xref ref-type="bibr" rid="B45">Martínez-Ortí and Borredà 2012</xref>).</p><sec sec-type="Superfamily Limacoidea Batsch, 1789" id="sec8"><title>Superfamily <tp:taxon-name><tp:taxon-name-part taxon-name-part-type="superfamily" reg="Limacoidea">Limacoidea</tp:taxon-name-part></tp:taxon-name> Batsch, 1789</title><p>
              <bold>Family <tp:taxon-name><tp:taxon-name-part taxon-name-part-type="family" reg="Limacidae">Limacidae</tp:taxon-name-part></tp:taxon-name> Lamarck, 1801</bold>
            </p><p>
              <bold>Subfamily <tp:taxon-name><tp:taxon-name-part taxon-name-part-type="subfamily" reg="Limacinae">Limacinae</tp:taxon-name-part></tp:taxon-name> Lamarck, 1801</bold>
            </p></sec></tp:treatment-sec><tp:treatment-sec><!--Section generated to contain objects referenced in tp:taxon-treatment.--><fig id="F12" position="float" orientation="portrait"><object-id xmlns:xlink="http://www.w3.org/1999/xlink" content-type="doi" xlink:type="simple">10.3897/zookeys.1270.156458.figures46-71</object-id><object-id xmlns:xlink="http://www.w3.org/1999/xlink" content-type="arpha" xlink:type="simple">A23EEB8E-7C6E-5C3A-BFA9-D813689BA66A</object-id><label>Figures 46–71.</label><caption><p>Identification key of Algerian slugs. <bold>46–49</bold>. <italic><tp:taxon-name><tp:taxon-name-part taxon-name-part-type="genus" reg="Letourneuxia">Letourneuxia</tp:taxon-name-part> <tp:taxon-name-part taxon-name-part-type="species" reg="numidica">numidica</tp:taxon-name-part></tp:taxon-name></italic> from <xref ref-type="bibr" rid="B73">Wiktor (1983a)</xref> modified; <bold>46</bold>. Mollusc in lateral and dorsal view; <bold>47</bold>. Shell in dorsal and lateral view; <bold>48</bold>. Genitalia; <bold>49</bold>. Atrial ligula. <bold>50–55</bold>. Genus <italic><tp:taxon-name><tp:taxon-name-part taxon-name-part-type="genus" reg="Milax">Milax</tp:taxon-name-part></tp:taxon-name></italic>; <bold>50</bold>. Mollusc in lateral and dorsal view; <bold>51</bold>. Shell in lateral, dorsal and ventral view; <bold>52</bold>. Schematic drawing of genitalia, with a section of the atrium and stimulator; <bold>53</bold>. Stimulator of <italic><tp:taxon-name><tp:taxon-name-part taxon-name-part-type="genus" reg="Milax">M.</tp:taxon-name-part> <tp:taxon-name-part taxon-name-part-type="species" reg="ater">ater</tp:taxon-name-part></tp:taxon-name></italic>; <bold>54</bold>. Stimulator of <italic><tp:taxon-name><tp:taxon-name-part taxon-name-part-type="genus" reg="Milax">M.</tp:taxon-name-part> <tp:taxon-name-part taxon-name-part-type="species" reg="gagates">gagates</tp:taxon-name-part></tp:taxon-name></italic>; <bold>55</bold>. Stimulator of <italic><tp:taxon-name><tp:taxon-name-part taxon-name-part-type="genus" reg="Milax">M.</tp:taxon-name-part> <tp:taxon-name-part taxon-name-part-type="species" reg="nigricans">nigricans</tp:taxon-name-part></tp:taxon-name></italic>. <bold>56–58</bold>. <italic><tp:taxon-name><tp:taxon-name-part taxon-name-part-type="genus" reg="Drusia">Drusia</tp:taxon-name-part> <tp:taxon-name-part taxon-name-part-type="species" reg="deshayesii">deshayesii</tp:taxon-name-part></tp:taxon-name></italic>; <bold>56</bold>. Mollusc in lateral and dorsal view; <bold>57</bold>. Shell in dorsal and ventral view; <bold>58</bold>. Distal genitalia. <bold>59–62</bold>. Genus <italic><tp:taxon-name><tp:taxon-name-part taxon-name-part-type="genus" reg="Deroceras">Deroceras</tp:taxon-name-part></tp:taxon-name></italic>; <bold>59</bold>. Mollusc in lateral and dorsal view; <bold>60</bold>. Shell in dorsal view; <bold>61</bold>. Distal genitalia of <italic><tp:taxon-name><tp:taxon-name-part taxon-name-part-type="genus" reg="Deroceras">D.</tp:taxon-name-part> <tp:taxon-name-part taxon-name-part-type="uncertainty-rank">cf.</tp:taxon-name-part> <tp:taxon-name-part taxon-name-part-type="species" reg="brondelianum">brondelianum</tp:taxon-name-part></tp:taxon-name></italic>; <bold>62</bold>. Distal genitalia of <italic><tp:taxon-name><tp:taxon-name-part taxon-name-part-type="genus" reg="Deroceras">D.</tp:taxon-name-part> <tp:taxon-name-part taxon-name-part-type="species" reg="riedelianum">riedelianum</tp:taxon-name-part></tp:taxon-name></italic> from <xref ref-type="bibr" rid="B73">Wiktor (1983a)</xref> modified. <bold>63–65</bold>. <italic><tp:taxon-name><tp:taxon-name-part taxon-name-part-type="genus" reg="Limacus">Limacus</tp:taxon-name-part> <tp:taxon-name-part taxon-name-part-type="species" reg="flavus">flavus</tp:taxon-name-part></tp:taxon-name></italic>; <bold>63</bold>. Mollusc in lateral and dorsal view; <bold>64</bold>. Shell in dorsal view; <bold>65</bold>. Distal genitalia. <bold>66–71</bold>. Genus <italic><tp:taxon-name><tp:taxon-name-part taxon-name-part-type="genus" reg="Ambigolimax">Ambigolimax</tp:taxon-name-part></tp:taxon-name></italic>; <bold>66</bold>. Mollusc in lateral and dorsal view; <bold>67</bold>. Shell in dorsal view; <bold>68</bold>. Distal genitalia of <italic><tp:taxon-name><tp:taxon-name-part taxon-name-part-type="genus" reg="Ambigolimax">A.</tp:taxon-name-part> <tp:taxon-name-part taxon-name-part-type="species" reg="melitensis">melitensis</tp:taxon-name-part></tp:taxon-name></italic>; <bold>69</bold>. Distal genitalia of <italic><tp:taxon-name><tp:taxon-name-part taxon-name-part-type="genus" reg="Ambigolimax">A.</tp:taxon-name-part> <tp:taxon-name-part taxon-name-part-type="species" reg="waterstoni">waterstoni</tp:taxon-name-part></tp:taxon-name></italic>; <bold>70</bold>. Distal genitalia of <italic><tp:taxon-name><tp:taxon-name-part taxon-name-part-type="genus" reg="Ambigolimax">A.</tp:taxon-name-part> <tp:taxon-name-part taxon-name-part-type="species" reg="valentianus">valentianus</tp:taxon-name-part></tp:taxon-name></italic>; <bold>71</bold>. Distal genitalia of <italic><tp:taxon-name><tp:taxon-name-part taxon-name-part-type="genus" reg="Ambigolimax">A.</tp:taxon-name-part> <tp:taxon-name-part taxon-name-part-type="species" reg="parvipenis">parvipenis</tp:taxon-name-part></tp:taxon-name></italic>.</p></caption><graphic xmlns:xlink="http://www.w3.org/1999/xlink" xlink:href="zookeys-1270-307_article-156458__-g012.jpg" id="oo_1550398.jpg" position="float" orientation="portrait" xlink:type="simple"><uri content-type="original_file" xlink:type="simple">https://binary.pensoft.net/fig/1550398</uri></graphic></fig></tp:treatment-sec><ref-list><ref id="B73"><mixed-citation xmlns:xlink="http://www.w3.org/1999/xlink" xlink:type="simple">Wiktor A (1983a) Some data on slugs of Morocco and Algeria with description of a new <italic><tp:taxon-name><tp:taxon-name-part taxon-name-part-type="genus">Deroceras</tp:taxon-name-part></tp:taxon-name></italic> species (<tp:taxon-name><tp:taxon-name-part taxon-name-part-type="class">Gastropoda</tp:taxon-name-part></tp:taxon-name>, <tp:taxon-name><tp:taxon-name-part taxon-name-part-type="infraclass">Pulmonata</tp:taxon-name-part></tp:taxon-name>). Malakologische Abhandlungen 8: 155–166.</mixed-citation></ref><ref id="B48"><mixed-citation xmlns:xlink="http://www.w3.org/1999/xlink" xlink:type="simple">Moquin-Tandon A (1848) Quelques mots sur l’anatomie des mollusques terrestres et fluviatiles. Actes de la Société Linnéenne de Bordeaux 15: 259–264. <ext-link xlink:href="https://www.biodiversitylibrary.org/page/32927604#page/259/mode/1up" ext-link-type="uri" xlink:type="simple">https://www.biodiversitylibrary.org/page/32927604#page/259/mode/1up</ext-link></mixed-citation></ref><ref id="B49"><mixed-citation xmlns:xlink="http://www.w3.org/1999/xlink" xlink:type="simple">Moquin-Tandon A (1850) Note sur une nouvelle espèce de parmacelle (<italic><tp:taxon-name><tp:taxon-name-part taxon-name-part-type="genus">Parmacella</tp:taxon-name-part></tp:taxon-name> Gervaisii</italic>), précédée de quelques considérations sur ce genre de mollusques. Mémoires de l’Académie des Sciences, Inscriptions et Belles-Lettres de Toulouse 6: 47–56. <ext-link xlink:href="https://www.biodiversitylibrary.org/item/26819#page/69/mode/1up" ext-link-type="uri" xlink:type="simple">https://www.biodiversitylibrary.org/item/26819#page/69/mode/1up</ext-link></mixed-citation></ref><ref id="B21"><mixed-citation xmlns:xlink="http://www.w3.org/1999/xlink" xlink:type="simple">Fischer M (1856) Mélanges de Conchyliologie (3°partie). Actes de la Société Linnéenne de Bordeaux 20(4)[1855]: 357–400 [pl. 1]. <ext-link xlink:href="https://www.biodiversitylibrary.org/item/101836#page/365/mode/1up" ext-link-type="uri" xlink:type="simple">https://www.biodiversitylibrary.org/item/101836#page/365/mode/1up</ext-link></mixed-citation></ref><ref id="B8"><mixed-citation xmlns:xlink="http://www.w3.org/1999/xlink" xlink:type="simple">Bourguignat JR (1861–1862) Des Limaces algériennes. Revue et Magasin de zoologie pure et appliquée Série II, 13(7): 299-306 [[1861] 13(12): pl. 16, fig. 8]. <ext-link xlink:href="https://www.biodiversitylibrary.org/item/20623#page/319/mode/1up" ext-link-type="uri" xlink:type="simple">https://www.biodiversitylibrary.org/item/20623#page/319/mode/1up</ext-link></mixed-citation></ref><ref id="B5"><mixed-citation xmlns:xlink="http://www.w3.org/1999/xlink" xlink:type="simple">Blanchard RAE (1891) Résultats d’une excursion zoologique en Algérie. Mémoires de la Société Zoologique de France 4: 208–245.</mixed-citation></ref><ref id="B62"><mixed-citation xmlns:xlink="http://www.w3.org/1999/xlink" xlink:type="simple">Seurat LG (1930) Exploration zoologique de l’Algérie de 1830 à 1930. Collection du centenaire de l’Algérie 1830–1930, Études scientifiques. Masson et Compagnie, Paris, 708 pp.</mixed-citation></ref><ref id="B43"><mixed-citation xmlns:xlink="http://www.w3.org/1999/xlink" xlink:type="simple">Llabador F (1936) Notice sur la faunule malacologique du Massif des M’Sirdas au Sud-Ouest de Nemours. Bulletin de la Société d’Histoire Naturelle de l’Afrique du Nord 27(6): 200–203. <ext-link xlink:href="https://bibdigital.rjb.csic.es/viewer/11178/?offset=#page=205&amp;viewer=picture&amp;o=bookmark&amp;n=0&amp;q=" ext-link-type="uri" xlink:type="simple">https://bibdigital.rjb.csic.es/viewer/11178/?offset=#page=205&amp;viewer=picture&amp;o=bookmark&amp;n=0&amp;q=</ext-link></mixed-citation></ref><ref id="B52"><mixed-citation xmlns:xlink="http://www.w3.org/1999/xlink" xlink:type="simple">Pechaud MJ (1884) Excursions malacologiques dans le nord de l’Afrique de la Calle a Alger, d’Alger a Tanger. Tremblay, Pris, [1883], 112 pp. <ext-link xlink:href="10.5962/bhl.title.10695" ext-link-type="doi" xlink:type="simple">https://doi.org/10.5962/bhl.title.10695</ext-link></mixed-citation></ref><ref id="B30"><mixed-citation xmlns:xlink="http://www.w3.org/1999/xlink" xlink:type="simple">Hesse P (1885) Nacktschnecken von Tanger und Gibraltar. Malakozoologische Blätter 7: 102–103 [pl. 8, figs 1–4]. <ext-link xlink:href="https://www.biodiversitylibrary.org/item/110175#page/124/mode/1up" ext-link-type="uri" xlink:type="simple">https://www.biodiversitylibrary.org/item/110175#page/124/mode/1up</ext-link></mixed-citation></ref><ref id="B74"><mixed-citation xmlns:xlink="http://www.w3.org/1999/xlink" xlink:type="simple">Wiktor A (1983b) <tp:taxon-name><tp:taxon-name-part taxon-name-part-type="family">Parmacellidae</tp:taxon-name-part></tp:taxon-name> of the Mediterranean area and Canary Islands. Malakologische Abhandlungen 9: 81–96.</mixed-citation></ref><ref id="B45"><mixed-citation xmlns:xlink="http://www.w3.org/1999/xlink" xlink:type="simple">Martínez-Ortí A, Borredà V (2012) New systematics of <tp:taxon-name><tp:taxon-name-part taxon-name-part-type="family">Parmacellidae</tp:taxon-name-part></tp:taxon-name> P. Fischer 1856 (<tp:taxon-name><tp:taxon-name-part taxon-name-part-type="class">Gastropoda</tp:taxon-name-part></tp:taxon-name>, <tp:taxon-name><tp:taxon-name-part taxon-name-part-type="infraclass">Pulmonata</tp:taxon-name-part></tp:taxon-name>), with the recovery of the genus-name <italic><tp:taxon-name><tp:taxon-name-part taxon-name-part-type="genus">Drusia</tp:taxon-name-part></tp:taxon-name></italic> Gray 1855 and the description of <italic><tp:taxon-name><tp:taxon-name-part taxon-name-part-type="genus">Escutiella</tp:taxon-name-part></tp:taxon-name></italic> subgen. nov. Journal of Conchology 41: 1–18. <ext-link xlink:href="https://conchsoc.org/sites/default/files/jconch/41/1/2012-41101.pdf" ext-link-type="uri" xlink:type="simple">https://conchsoc.org/sites/default/files/jconch/41/1/2012-41101.pdf</ext-link></mixed-citation></ref><ref id="B6"><mixed-citation xmlns:xlink="http://www.w3.org/1999/xlink" xlink:type="simple">Borredà V, Martínez-Ortí A (2017) Contribution to the knowledge of the terrestrial slugs (<tp:taxon-name><tp:taxon-name-part taxon-name-part-type="class">Gastropoda</tp:taxon-name-part></tp:taxon-name>, <tp:taxon-name><tp:taxon-name-part taxon-name-part-type="infraclass">Pulmonata</tp:taxon-name-part></tp:taxon-name>) of the Maghreb. Iberus : Revista de la Sociedad Española de Malacología 35(1): 1–10. <ext-link xlink:href="https://roderic.uv.es/rest/api/core/bitstreams/352ef7aa-9625-41db-99c3-3d02b1b0f8c0/content" ext-link-type="uri" xlink:type="simple">https://roderic.uv.es/rest/api/core/bitstreams/352ef7aa-9625-41db-99c3-3d02b1b0f8c0/content</ext-link></mixed-citation></ref></ref-list></tp:taxon-treatment>
