# Supplementary material for: Contributions to the knowledge of slugs and semi-slugs (Gastropoda, Pulmonata, Stylommatophora) from Algeria
Source: Zookeys. 2026 Feb 27;1270:307–48. doi: 10.3897/zookeys.1270.156458 (PMC12966852; doi:10.3897/zookeys.1270.156458)
Supplement: XML Treatment for Limacus flavus [file zookeys.1270.156458-treatment8.xml]

<!DOCTYPE tp:taxon-treatment
  PUBLIC "-//TaxonX//DTD Taxonomic Treatment Publishing DTD v0 20100105//EN" "tax-treatment-NSO.dtd">
<tp:taxon-treatment xmlns:tp="http://www.plazi.org/taxpub"><tp:treatment-meta><kwd-group><label>Taxon classification</label><kwd>
              <named-content content-type="kingdom">Animalia</named-content>
            </kwd><kwd>
              <named-content content-type="order">Stylommatophora</named-content>
            </kwd><kwd>
              <named-content content-type="family">Parmacellidae</named-content>
            </kwd></kwd-group><mixed-citation publication-type="journal"><person-group><name><surname>Ramdini</surname><given-names>Ramdane</given-names></name><name><surname>Liberto</surname><given-names>Fabio</given-names></name><name><surname>Sadouk</surname><given-names>Ghania</given-names></name><name><surname>Gregorini</surname><given-names>Armando</given-names></name><name><surname>Colomba</surname><given-names>Mariastella</given-names></name></person-group><article-title>Contributions to the knowledge of slugs and semi-slugs (<tp:taxon-name><tp:taxon-name-part taxon-name-part-type="class" reg="Gastropoda">Gastropoda</tp:taxon-name-part></tp:taxon-name>, <tp:taxon-name><tp:taxon-name-part taxon-name-part-type="infraclass" reg="Pulmonata">Pulmonata</tp:taxon-name-part></tp:taxon-name>, <tp:taxon-name><tp:taxon-name-part taxon-name-part-type="order" reg="Stylommatophora">Stylommatophora</tp:taxon-name-part></tp:taxon-name>) from Algeria</article-title><source>Zookeys</source><day>27</day><month>02</month><year>2026</year><volume>1270</volume><fpage>307</fpage><lpage>348</lpage><pub-id pub-id-type="doi">10.3897/zookeys.1270.156458</pub-id></mixed-citation></tp:treatment-meta><tp:nomenclature><tp:taxon-name><object-id xmlns:xlink="http://www.w3.org/1999/xlink" content-type="arpha" xlink:type="simple">2393B1B2-158F-509F-B7A3-FCC35150F63C</object-id><tp:taxon-name-part taxon-name-part-type="genus" reg="Limacus">Limacus</tp:taxon-name-part> <tp:taxon-name-part taxon-name-part-type="species" reg="flavus">flavus</tp:taxon-name-part></tp:taxon-name><tp:taxon-authority>(Linnaeus, 1758)</tp:taxon-authority><xref ref-type="fig" rid="F12">Figs 63–65</xref><tp:nomenclature-citation-list><tp:nomenclature-citation><tp:taxon-name><tp:taxon-name-part taxon-name-part-type="genus" reg="Limax">Limax</tp:taxon-name-part> <tp:taxon-name-part taxon-name-part-type="species" reg="deshayesi">deshayesi</tp:taxon-name-part></tp:taxon-name><comment> – Bourguignat 1861: 36–37, pl. 1, figs 1–2 – Environs de Cherchell et les jardins qui avoisinent Alger. <xref ref-type="bibr" rid="B12">Bourguignat 1864</xref>: 37, pl. 1, figs 3–4 – Environs de Cherchell; Alger. <xref ref-type="bibr" rid="B38">Lallemant 1869</xref>: 23 – Environs d’Alger. <xref ref-type="bibr" rid="B39">Lallemant 1881</xref>: 83 – Algérie: Alger. <xref ref-type="bibr" rid="B14">Brognart 1882</xref>: 1089 – Atlas au-dessus de Blida. <xref ref-type="bibr" rid="B32">Heynemann 1885</xref>: 258 – Algeria: Cherchell, Algiers, Oran bis Sagda.</comment></tp:nomenclature-citation><tp:nomenclature-citation><tp:taxon-name><tp:taxon-name-part taxon-name-part-type="genus" reg="Limax">Limax</tp:taxon-name-part> (<tp:taxon-name-part taxon-name-part-type="subgenus" reg="Limax">Limax</tp:taxon-name-part>) <tp:taxon-name-part taxon-name-part-type="species" reg="flavus">flavus</tp:taxon-name-part></tp:taxon-name><comment> – <xref ref-type="bibr" rid="B69">Tryon 1885</xref>: 200, pl. 49, figs 70–72; pl. 50, fig. 76 – Algiers.</comment></tp:nomenclature-citation><tp:nomenclature-citation><tp:taxon-name><tp:taxon-name-part taxon-name-part-type="genus" reg="Limax">Limax</tp:taxon-name-part> (<tp:taxon-name-part taxon-name-part-type="subgenus" reg="Plepticlimax">Plepticlimax</tp:taxon-name-part>) <tp:taxon-name-part taxon-name-part-type="species" reg="flavus">flavus</tp:taxon-name-part></tp:taxon-name><comment> – <xref ref-type="bibr" rid="B55">Pollonera 1891</xref>: 1–2 – Cherchell, Algeri, Bona.</comment></tp:nomenclature-citation><tp:nomenclature-citation><tp:taxon-name><tp:taxon-name-part taxon-name-part-type="genus" reg="Limax">Limax</tp:taxon-name-part> <tp:taxon-name-part taxon-name-part-type="species" reg="flavus">flavus</tp:taxon-name-part></tp:taxon-name><comment> – Taylor 1903: 88 – Morocco: Tangiers; Algeria: Cherchell, Algiers; Libya: Tripoli. <xref ref-type="bibr" rid="B62">Seurat 1930</xref>: 260 – Algeria.</comment></tp:nomenclature-citation></tp:nomenclature-citation-list></tp:nomenclature><tp:treatment-sec sec-type="Material examined"><title>Material examined.</title><p>No specimens in our samples.</p></tp:treatment-sec><tp:treatment-sec sec-type="Diagnosis"><title>Diagnosis.</title><p>Penis is cylindrical, without an appendix, measuring ~ 1/6 of body length, with an internal proximal penis wall with 3–6 longitudinal wavy flaps, followed in the distal penis by three larger folds, one of which is expanded, bursa copulatrix duct joined with the vagina (<xref ref-type="bibr" rid="B1">Abbes et al. 2010</xref>).</p></tp:treatment-sec><tp:treatment-sec sec-type="Distribution"><title>Distribution.</title><p>The original distribution area of <italic><tp:taxon-name><tp:taxon-name-part taxon-name-part-type="genus" reg="Limax">L.</tp:taxon-name-part> <tp:taxon-name-part taxon-name-part-type="species" reg="flavus">flavus</tp:taxon-name-part></tp:taxon-name></italic> is not known precisely; probably in southeastern Europe. Nowadays, <italic><tp:taxon-name><tp:taxon-name-part taxon-name-part-type="genus" reg="Limax">L.</tp:taxon-name-part> <tp:taxon-name-part taxon-name-part-type="species" reg="flavus">flavus</tp:taxon-name-part></tp:taxon-name></italic> has been introduced worldwide.</p></tp:treatment-sec><tp:treatment-sec sec-type="Ecology"><title>Ecology.</title><p>A species tolerant of human disturbance, which inhabits gardens and parks, recorded near human dwellings, especially basements and cellars (Borredà and Martínez-Ortí-2017).</p></tp:treatment-sec><tp:treatment-sec sec-type="Remarks"><title>Remarks.</title><p><italic><tp:taxon-name><tp:taxon-name-part taxon-name-part-type="genus" reg="Limacus">Limacus</tp:taxon-name-part> <tp:taxon-name-part taxon-name-part-type="species" reg="flavus">flavus</tp:taxon-name-part></tp:taxon-name></italic> was recorded especially as a synanthropic species in Algeria.</p></tp:treatment-sec><tp:treatment-sec><!--Section generated to contain objects referenced in tp:taxon-treatment.--><fig id="F12" position="float" orientation="portrait"><object-id xmlns:xlink="http://www.w3.org/1999/xlink" content-type="doi" xlink:type="simple">10.3897/zookeys.1270.156458.figures46-71</object-id><object-id xmlns:xlink="http://www.w3.org/1999/xlink" content-type="arpha" xlink:type="simple">A23EEB8E-7C6E-5C3A-BFA9-D813689BA66A</object-id><label>Figures 46–71.</label><caption><p>Identification key of Algerian slugs. <bold>46–49</bold>. <italic><tp:taxon-name><tp:taxon-name-part taxon-name-part-type="genus" reg="Letourneuxia">Letourneuxia</tp:taxon-name-part> <tp:taxon-name-part taxon-name-part-type="species" reg="numidica">numidica</tp:taxon-name-part></tp:taxon-name></italic> from <xref ref-type="bibr" rid="B73">Wiktor (1983a)</xref> modified; <bold>46</bold>. Mollusc in lateral and dorsal view; <bold>47</bold>. Shell in dorsal and lateral view; <bold>48</bold>. Genitalia; <bold>49</bold>. Atrial ligula. <bold>50–55</bold>. Genus <italic><tp:taxon-name><tp:taxon-name-part taxon-name-part-type="genus" reg="Milax">Milax</tp:taxon-name-part></tp:taxon-name></italic>; <bold>50</bold>. Mollusc in lateral and dorsal view; <bold>51</bold>. Shell in lateral, dorsal and ventral view; <bold>52</bold>. Schematic drawing of genitalia, with a section of the atrium and stimulator; <bold>53</bold>. Stimulator of <italic><tp:taxon-name><tp:taxon-name-part taxon-name-part-type="genus" reg="Milax">M.</tp:taxon-name-part> <tp:taxon-name-part taxon-name-part-type="species" reg="ater">ater</tp:taxon-name-part></tp:taxon-name></italic>; <bold>54</bold>. Stimulator of <italic><tp:taxon-name><tp:taxon-name-part taxon-name-part-type="genus" reg="Milax">M.</tp:taxon-name-part> <tp:taxon-name-part taxon-name-part-type="species" reg="gagates">gagates</tp:taxon-name-part></tp:taxon-name></italic>; <bold>55</bold>. Stimulator of <italic><tp:taxon-name><tp:taxon-name-part taxon-name-part-type="genus" reg="Milax">M.</tp:taxon-name-part> <tp:taxon-name-part taxon-name-part-type="species" reg="nigricans">nigricans</tp:taxon-name-part></tp:taxon-name></italic>. <bold>56–58</bold>. <italic><tp:taxon-name><tp:taxon-name-part taxon-name-part-type="genus" reg="Drusia">Drusia</tp:taxon-name-part> <tp:taxon-name-part taxon-name-part-type="species" reg="deshayesii">deshayesii</tp:taxon-name-part></tp:taxon-name></italic>; <bold>56</bold>. Mollusc in lateral and dorsal view; <bold>57</bold>. Shell in dorsal and ventral view; <bold>58</bold>. Distal genitalia. <bold>59–62</bold>. Genus <italic><tp:taxon-name><tp:taxon-name-part taxon-name-part-type="genus" reg="Deroceras">Deroceras</tp:taxon-name-part></tp:taxon-name></italic>; <bold>59</bold>. Mollusc in lateral and dorsal view; <bold>60</bold>. Shell in dorsal view; <bold>61</bold>. Distal genitalia of <italic><tp:taxon-name><tp:taxon-name-part taxon-name-part-type="genus" reg="Deroceras">D.</tp:taxon-name-part> <tp:taxon-name-part taxon-name-part-type="uncertainty-rank">cf.</tp:taxon-name-part> <tp:taxon-name-part taxon-name-part-type="species" reg="brondelianum">brondelianum</tp:taxon-name-part></tp:taxon-name></italic>; <bold>62</bold>. Distal genitalia of <italic><tp:taxon-name><tp:taxon-name-part taxon-name-part-type="genus" reg="Deroceras">D.</tp:taxon-name-part> <tp:taxon-name-part taxon-name-part-type="species" reg="riedelianum">riedelianum</tp:taxon-name-part></tp:taxon-name></italic> from <xref ref-type="bibr" rid="B73">Wiktor (1983a)</xref> modified. <bold>63–65</bold>. <italic><tp:taxon-name><tp:taxon-name-part taxon-name-part-type="genus" reg="Limacus">Limacus</tp:taxon-name-part> <tp:taxon-name-part taxon-name-part-type="species" reg="flavus">flavus</tp:taxon-name-part></tp:taxon-name></italic>; <bold>63</bold>. Mollusc in lateral and dorsal view; <bold>64</bold>. Shell in dorsal view; <bold>65</bold>. Distal genitalia. <bold>66–71</bold>. Genus <italic><tp:taxon-name><tp:taxon-name-part taxon-name-part-type="genus" reg="Ambigolimax">Ambigolimax</tp:taxon-name-part></tp:taxon-name></italic>; <bold>66</bold>. Mollusc in lateral and dorsal view; <bold>67</bold>. Shell in dorsal view; <bold>68</bold>. Distal genitalia of <italic><tp:taxon-name><tp:taxon-name-part taxon-name-part-type="genus" reg="Ambigolimax">A.</tp:taxon-name-part> <tp:taxon-name-part taxon-name-part-type="species" reg="melitensis">melitensis</tp:taxon-name-part></tp:taxon-name></italic>; <bold>69</bold>. Distal genitalia of <italic><tp:taxon-name><tp:taxon-name-part taxon-name-part-type="genus" reg="Ambigolimax">A.</tp:taxon-name-part> <tp:taxon-name-part taxon-name-part-type="species" reg="waterstoni">waterstoni</tp:taxon-name-part></tp:taxon-name></italic>; <bold>70</bold>. Distal genitalia of <italic><tp:taxon-name><tp:taxon-name-part taxon-name-part-type="genus" reg="Ambigolimax">A.</tp:taxon-name-part> <tp:taxon-name-part taxon-name-part-type="species" reg="valentianus">valentianus</tp:taxon-name-part></tp:taxon-name></italic>; <bold>71</bold>. Distal genitalia of <italic><tp:taxon-name><tp:taxon-name-part taxon-name-part-type="genus" reg="Ambigolimax">A.</tp:taxon-name-part> <tp:taxon-name-part taxon-name-part-type="species" reg="parvipenis">parvipenis</tp:taxon-name-part></tp:taxon-name></italic>.</p></caption><graphic xmlns:xlink="http://www.w3.org/1999/xlink" xlink:href="zookeys-1270-307_article-156458__-g012.jpg" id="oo_1550398.jpg" position="float" orientation="portrait" xlink:type="simple"><uri content-type="original_file" xlink:type="simple">https://binary.pensoft.net/fig/1550398</uri></graphic></fig></tp:treatment-sec><ref-list><ref id="B73"><mixed-citation xmlns:xlink="http://www.w3.org/1999/xlink" xlink:type="simple">Wiktor A (1983a) Some data on slugs of Morocco and Algeria with description of a new <italic><tp:taxon-name><tp:taxon-name-part taxon-name-part-type="genus">Deroceras</tp:taxon-name-part></tp:taxon-name></italic> species (<tp:taxon-name><tp:taxon-name-part taxon-name-part-type="class">Gastropoda</tp:taxon-name-part></tp:taxon-name>, <tp:taxon-name><tp:taxon-name-part taxon-name-part-type="infraclass">Pulmonata</tp:taxon-name-part></tp:taxon-name>). Malakologische Abhandlungen 8: 155–166.</mixed-citation></ref><ref id="B12"><mixed-citation xmlns:xlink="http://www.w3.org/1999/xlink" xlink:type="simple">Bourguignat JR (1863–1864) Malacologie de l’Algérie ou histoire naturelle des animaux Mollusques terrestres et fluviatiles recueillis jusqu’à ce jour dans nos possessions du nord de l’Afrique, Tome 1. Challamel ainé, Paris, 294 pp [pls 1–12, 19–32]. <ext-link xlink:href="https://www.biodiversitylibrary.org/item/106388#page/9/mode/1up" ext-link-type="uri" xlink:type="simple">https://www.biodiversitylibrary.org/item/106388#page/9/mode/1up</ext-link></mixed-citation></ref><ref id="B38"><mixed-citation xmlns:xlink="http://www.w3.org/1999/xlink" xlink:type="simple">Lallemant CH (1869) Malacologie des environs d’Alger. Annales de la société malacologique de Belgique 3 [1868]: 15–64. <ext-link xlink:href="https://www.biodiversitylibrary.org/item/31651#page/19/mode/1up" ext-link-type="uri" xlink:type="simple">https://www.biodiversitylibrary.org/item/31651#page/19/mode/1up</ext-link></mixed-citation></ref><ref id="B39"><mixed-citation xmlns:xlink="http://www.w3.org/1999/xlink" xlink:type="simple">Lallemant CH (1881) Catalogue des mollusques terrestres et fluviatiles des environs d’Alger. Feuille des Jeunes Naturalistes 11(126): 83–88. <ext-link xlink:href="https://www.biodiversitylibrary.org/item/30458#page/117/mode/1up" ext-link-type="uri" xlink:type="simple">https://www.biodiversitylibrary.org/item/30458#page/117/mode/1up</ext-link></mixed-citation></ref><ref id="B14"><mixed-citation xmlns:xlink="http://www.w3.org/1999/xlink" xlink:type="simple">Brognart C (1882) Liste de quelques Mollusques rencontrés sur l’Atlas au-dessus de Blidah. In: Brognart C (Ed.) Excursion dans l’Atlas. Compte Rendus de la Association française pour l’avancement des sciences 10: 1087–1089. <ext-link xlink:href="https://www.biodiversitylibrary.org/item/27924#page/1206/mode/1up" ext-link-type="uri" xlink:type="simple">https://www.biodiversitylibrary.org/item/27924#page/1206/mode/1up</ext-link></mixed-citation></ref><ref id="B32"><mixed-citation xmlns:xlink="http://www.w3.org/1999/xlink" xlink:type="simple">Heynemann G (1885) Die nackten Landpulmonaten des Erdbodens. Jahrbücher der Deutschen Malakozoologischen Gesellschaft 12: 236–330. <ext-link xlink:href="https://www.biodiversitylibrary.org/item/55209#page/248/mode/1up" ext-link-type="uri" xlink:type="simple">https://www.biodiversitylibrary.org/item/55209#page/248/mode/1up</ext-link></mixed-citation></ref><ref id="B69"><mixed-citation xmlns:xlink="http://www.w3.org/1999/xlink" xlink:type="simple">Tryon GW (1885) Manual of conchology, structural and systematic: with the illustrations of the species. <tp:taxon-name><tp:taxon-name-part taxon-name-part-type="family">Testacellidae</tp:taxon-name-part></tp:taxon-name>, <tp:taxon-name><tp:taxon-name-part taxon-name-part-type="family">Oleacinidae</tp:taxon-name-part></tp:taxon-name>, <tp:taxon-name><tp:taxon-name-part taxon-name-part-type="family">Streptaxidae</tp:taxon-name-part></tp:taxon-name>, <tp:taxon-name><tp:taxon-name-part taxon-name-part-type="superfamily">Helicoidea</tp:taxon-name-part></tp:taxon-name>, <tp:taxon-name><tp:taxon-name-part taxon-name-part-type="family">Vitrinidae</tp:taxon-name-part></tp:taxon-name>, <tp:taxon-name><tp:taxon-name-part taxon-name-part-type="family">Limacidae</tp:taxon-name-part></tp:taxon-name>, <tp:taxon-name><tp:taxon-name-part taxon-name-part-type="family">Arionidae</tp:taxon-name-part></tp:taxon-name>. Ser. 2, 1: 1–364 [pls 60]. <ext-link xlink:href="https://www.biodiversitylibrary.org/item/16706#page/9/mode/1up" ext-link-type="uri" xlink:type="simple">https://www.biodiversitylibrary.org/item/16706#page/9/mode/1up</ext-link></mixed-citation></ref><ref id="B55"><mixed-citation xmlns:xlink="http://www.w3.org/1999/xlink" xlink:type="simple">Pollonera C (1891) Appunti di malacologia VIII - Sui Limacidi dell’Algeria. Bollettino dei Musei di Zoologia ed Anatomia comparata della Regia Università di Torino 5(100): 1–5. <ext-link xlink:href="https://www.biodiversitylibrary.org/item/43029#page/59/mode/1up" ext-link-type="uri" xlink:type="simple">https://www.biodiversitylibrary.org/item/43029#page/59/mode/1up</ext-link></mixed-citation></ref><ref id="B62"><mixed-citation xmlns:xlink="http://www.w3.org/1999/xlink" xlink:type="simple">Seurat LG (1930) Exploration zoologique de l’Algérie de 1830 à 1930. Collection du centenaire de l’Algérie 1830–1930, Études scientifiques. Masson et Compagnie, Paris, 708 pp.</mixed-citation></ref><ref id="B1"><mixed-citation xmlns:xlink="http://www.w3.org/1999/xlink" xlink:type="simple">Abbes I, Liberto F, Castillejo J, Nouira S (2010) A review of slugs and semi-slugs of Tunisia (<tp:taxon-name><tp:taxon-name-part taxon-name-part-type="family">Testacellidae</tp:taxon-name-part></tp:taxon-name>, <tp:taxon-name><tp:taxon-name-part taxon-name-part-type="family">Milacidae</tp:taxon-name-part></tp:taxon-name> and <tp:taxon-name><tp:taxon-name-part taxon-name-part-type="family">Limacidae</tp:taxon-name-part></tp:taxon-name>). Journal of Conchology 40: 219–232. <ext-link xlink:href="https://conchsoc.org/sites/default/files/jconch/40/2/2010-40211.pdf" ext-link-type="uri" xlink:type="simple">https://conchsoc.org/sites/default/files/jconch/40/2/2010-40211.pdf</ext-link></mixed-citation></ref></ref-list></tp:taxon-treatment>
