# Supplementary material for: Contributions to the knowledge of slugs and semi-slugs (Gastropoda, Pulmonata, Stylommatophora) from Algeria
Source: Zookeys. 2026 Feb 27;1270:307–48. doi: 10.3897/zookeys.1270.156458 (PMC12966852; doi:10.3897/zookeys.1270.156458)
Supplement: XML Treatment for Ambigolimax melitensis [file zookeys.1270.156458-treatment10.xml]

<!DOCTYPE tp:taxon-treatment
  PUBLIC "-//TaxonX//DTD Taxonomic Treatment Publishing DTD v0 20100105//EN" "tax-treatment-NSO.dtd">
<tp:taxon-treatment xmlns:tp="http://www.plazi.org/taxpub"><tp:treatment-meta><kwd-group><label>Taxon classification</label><kwd>
              <named-content content-type="kingdom">Animalia</named-content>
            </kwd><kwd>
              <named-content content-type="order">Stylommatophora</named-content>
            </kwd><kwd>
              <named-content content-type="family">Parmacellidae</named-content>
            </kwd></kwd-group><mixed-citation publication-type="journal"><person-group><name><surname>Ramdini</surname><given-names>Ramdane</given-names></name><name><surname>Liberto</surname><given-names>Fabio</given-names></name><name><surname>Sadouk</surname><given-names>Ghania</given-names></name><name><surname>Gregorini</surname><given-names>Armando</given-names></name><name><surname>Colomba</surname><given-names>Mariastella</given-names></name></person-group><article-title>Contributions to the knowledge of slugs and semi-slugs (<tp:taxon-name><tp:taxon-name-part taxon-name-part-type="class" reg="Gastropoda">Gastropoda</tp:taxon-name-part></tp:taxon-name>, <tp:taxon-name><tp:taxon-name-part taxon-name-part-type="infraclass" reg="Pulmonata">Pulmonata</tp:taxon-name-part></tp:taxon-name>, <tp:taxon-name><tp:taxon-name-part taxon-name-part-type="order" reg="Stylommatophora">Stylommatophora</tp:taxon-name-part></tp:taxon-name>) from Algeria</article-title><source>Zookeys</source><day>27</day><month>02</month><year>2026</year><volume>1270</volume><fpage>307</fpage><lpage>348</lpage><pub-id pub-id-type="doi">10.3897/zookeys.1270.156458</pub-id></mixed-citation></tp:treatment-meta><tp:nomenclature><tp:taxon-name><object-id xmlns:xlink="http://www.w3.org/1999/xlink" content-type="arpha" xlink:type="simple">AD48EBB8-5B2F-5FCB-9731-F3EF0B66CEA2</object-id><tp:taxon-name-part taxon-name-part-type="genus" reg="Ambigolimax">Ambigolimax</tp:taxon-name-part> <tp:taxon-name-part taxon-name-part-type="species" reg="melitensis">melitensis</tp:taxon-name-part></tp:taxon-name><tp:taxon-authority>(Lessona &amp; Pollonera, 1882)</tp:taxon-authority><xref ref-type="fig" rid="F12">Fig. 68</xref><tp:nomenclature-citation-list><tp:nomenclature-citation><tp:taxon-name><tp:taxon-name-part taxon-name-part-type="genus" reg="Ambigolimax">Ambigolimax</tp:taxon-name-part> <tp:taxon-name-part taxon-name-part-type="species" reg="melitensis">melitensis</tp:taxon-name-part></tp:taxon-name><comment> – Hutchinson 2022: 21–22, fig. 2A-C – Algeria, Constantine.</comment></tp:nomenclature-citation></tp:nomenclature-citation-list></tp:nomenclature><tp:treatment-sec sec-type="Material examined"><title>Material examined.</title><p>No specimens in our samples.</p></tp:treatment-sec><tp:treatment-sec sec-type="Diagnosis"><title>Diagnosis.</title><p>Body slender, length ≤ 40 mm; mantle covers at most 1/3 body length, posteriorly subangular, with a superficial pattern of fingerprint-like, concentric rings; pneumostome at the posterior half of the mantle; keel limited to the posterior body end. Body colour ranges from pale grey to pink, often with two lateral longitudinal dark brown bands. Penis sac-like, C-shaped, with long, slender, tapering flagellum entering penis tip laterally, at a small distance from where the very short vas deferens ends; penial retractor muscle ending on the penis ~ 1/3 from the tip; penis with internal S- or C-shaped crest, starting from near where vas deferens enters the penis, running distally, then turning backwards to end about halfway along penis; bursa copulatrix duct arising from distal penis (<xref ref-type="bibr" rid="B27">Giusti et al. 1995</xref>).</p></tp:treatment-sec><tp:treatment-sec sec-type="Distribution"><title>Distribution.</title><p>Italy (peninsular Italy, Sicily, and Sardinia), France (Corsica), the Maltese Islands, northern Tunisia, and northern Algeria.</p></tp:treatment-sec><tp:treatment-sec sec-type="Ecology"><title>Ecology.</title><p>It inhabits damp microhabitats, both natural and anthropised (<xref ref-type="bibr" rid="B27">Giusti et al. 1995</xref>).</p></tp:treatment-sec><tp:treatment-sec sec-type="Remarks"><title>Remarks.</title><p>This species, previously regarded as <italic><tp:taxon-name><tp:taxon-name-part taxon-name-part-type="genus" reg="Lehmannia">Lehmannia</tp:taxon-name-part></tp:taxon-name></italic>, was recently allocated to the genus <italic><tp:taxon-name><tp:taxon-name-part taxon-name-part-type="genus" reg="Ambigolimax">Ambigolimax</tp:taxon-name-part></tp:taxon-name></italic> by Hutchinson et al. (2022: 20). <italic><tp:taxon-name><tp:taxon-name-part taxon-name-part-type="genus" reg="Ambigolimax">Ambigolimax</tp:taxon-name-part> <tp:taxon-name-part taxon-name-part-type="species" reg="melitensis">melitensis</tp:taxon-name-part></tp:taxon-name></italic> is confirmed in Algeria based on specimens preserved in the Muséum d’histoire naturelle, Geneva and the State Museum of Natural History, Stuttgart (<xref ref-type="bibr" rid="B34">Hutchinson et al. 2022</xref>).</p></tp:treatment-sec><tp:treatment-sec><!--Section generated to contain objects referenced in tp:taxon-treatment.--><fig id="F12" position="float" orientation="portrait"><object-id xmlns:xlink="http://www.w3.org/1999/xlink" content-type="doi" xlink:type="simple">10.3897/zookeys.1270.156458.figures46-71</object-id><object-id xmlns:xlink="http://www.w3.org/1999/xlink" content-type="arpha" xlink:type="simple">A23EEB8E-7C6E-5C3A-BFA9-D813689BA66A</object-id><label>Figures 46–71.</label><caption><p>Identification key of Algerian slugs. <bold>46–49</bold>. <italic><tp:taxon-name><tp:taxon-name-part taxon-name-part-type="genus" reg="Letourneuxia">Letourneuxia</tp:taxon-name-part> <tp:taxon-name-part taxon-name-part-type="species" reg="numidica">numidica</tp:taxon-name-part></tp:taxon-name></italic> from <xref ref-type="bibr" rid="B73">Wiktor (1983a)</xref> modified; <bold>46</bold>. Mollusc in lateral and dorsal view; <bold>47</bold>. Shell in dorsal and lateral view; <bold>48</bold>. Genitalia; <bold>49</bold>. Atrial ligula. <bold>50–55</bold>. Genus <italic><tp:taxon-name><tp:taxon-name-part taxon-name-part-type="genus" reg="Milax">Milax</tp:taxon-name-part></tp:taxon-name></italic>; <bold>50</bold>. Mollusc in lateral and dorsal view; <bold>51</bold>. Shell in lateral, dorsal and ventral view; <bold>52</bold>. Schematic drawing of genitalia, with a section of the atrium and stimulator; <bold>53</bold>. Stimulator of <italic><tp:taxon-name><tp:taxon-name-part taxon-name-part-type="genus" reg="Milax">M.</tp:taxon-name-part> <tp:taxon-name-part taxon-name-part-type="species" reg="ater">ater</tp:taxon-name-part></tp:taxon-name></italic>; <bold>54</bold>. Stimulator of <italic><tp:taxon-name><tp:taxon-name-part taxon-name-part-type="genus" reg="Milax">M.</tp:taxon-name-part> <tp:taxon-name-part taxon-name-part-type="species" reg="gagates">gagates</tp:taxon-name-part></tp:taxon-name></italic>; <bold>55</bold>. Stimulator of <italic><tp:taxon-name><tp:taxon-name-part taxon-name-part-type="genus" reg="Milax">M.</tp:taxon-name-part> <tp:taxon-name-part taxon-name-part-type="species" reg="nigricans">nigricans</tp:taxon-name-part></tp:taxon-name></italic>. <bold>56–58</bold>. <italic><tp:taxon-name><tp:taxon-name-part taxon-name-part-type="genus" reg="Drusia">Drusia</tp:taxon-name-part> <tp:taxon-name-part taxon-name-part-type="species" reg="deshayesii">deshayesii</tp:taxon-name-part></tp:taxon-name></italic>; <bold>56</bold>. Mollusc in lateral and dorsal view; <bold>57</bold>. Shell in dorsal and ventral view; <bold>58</bold>. Distal genitalia. <bold>59–62</bold>. Genus <italic><tp:taxon-name><tp:taxon-name-part taxon-name-part-type="genus" reg="Deroceras">Deroceras</tp:taxon-name-part></tp:taxon-name></italic>; <bold>59</bold>. Mollusc in lateral and dorsal view; <bold>60</bold>. Shell in dorsal view; <bold>61</bold>. Distal genitalia of <italic><tp:taxon-name><tp:taxon-name-part taxon-name-part-type="genus" reg="Deroceras">D.</tp:taxon-name-part> <tp:taxon-name-part taxon-name-part-type="uncertainty-rank">cf.</tp:taxon-name-part> <tp:taxon-name-part taxon-name-part-type="species" reg="brondelianum">brondelianum</tp:taxon-name-part></tp:taxon-name></italic>; <bold>62</bold>. Distal genitalia of <italic><tp:taxon-name><tp:taxon-name-part taxon-name-part-type="genus" reg="Deroceras">D.</tp:taxon-name-part> <tp:taxon-name-part taxon-name-part-type="species" reg="riedelianum">riedelianum</tp:taxon-name-part></tp:taxon-name></italic> from <xref ref-type="bibr" rid="B73">Wiktor (1983a)</xref> modified. <bold>63–65</bold>. <italic><tp:taxon-name><tp:taxon-name-part taxon-name-part-type="genus" reg="Limacus">Limacus</tp:taxon-name-part> <tp:taxon-name-part taxon-name-part-type="species" reg="flavus">flavus</tp:taxon-name-part></tp:taxon-name></italic>; <bold>63</bold>. Mollusc in lateral and dorsal view; <bold>64</bold>. Shell in dorsal view; <bold>65</bold>. Distal genitalia. <bold>66–71</bold>. Genus <italic><tp:taxon-name><tp:taxon-name-part taxon-name-part-type="genus" reg="Ambigolimax">Ambigolimax</tp:taxon-name-part></tp:taxon-name></italic>; <bold>66</bold>. Mollusc in lateral and dorsal view; <bold>67</bold>. Shell in dorsal view; <bold>68</bold>. Distal genitalia of <italic><tp:taxon-name><tp:taxon-name-part taxon-name-part-type="genus" reg="Ambigolimax">A.</tp:taxon-name-part> <tp:taxon-name-part taxon-name-part-type="species" reg="melitensis">melitensis</tp:taxon-name-part></tp:taxon-name></italic>; <bold>69</bold>. Distal genitalia of <italic><tp:taxon-name><tp:taxon-name-part taxon-name-part-type="genus" reg="Ambigolimax">A.</tp:taxon-name-part> <tp:taxon-name-part taxon-name-part-type="species" reg="waterstoni">waterstoni</tp:taxon-name-part></tp:taxon-name></italic>; <bold>70</bold>. Distal genitalia of <italic><tp:taxon-name><tp:taxon-name-part taxon-name-part-type="genus" reg="Ambigolimax">A.</tp:taxon-name-part> <tp:taxon-name-part taxon-name-part-type="species" reg="valentianus">valentianus</tp:taxon-name-part></tp:taxon-name></italic>; <bold>71</bold>. Distal genitalia of <italic><tp:taxon-name><tp:taxon-name-part taxon-name-part-type="genus" reg="Ambigolimax">A.</tp:taxon-name-part> <tp:taxon-name-part taxon-name-part-type="species" reg="parvipenis">parvipenis</tp:taxon-name-part></tp:taxon-name></italic>.</p></caption><graphic xmlns:xlink="http://www.w3.org/1999/xlink" xlink:href="zookeys-1270-307_article-156458__-g012.jpg" id="oo_1550398.jpg" position="float" orientation="portrait" xlink:type="simple"><uri content-type="original_file" xlink:type="simple">https://binary.pensoft.net/fig/1550398</uri></graphic></fig></tp:treatment-sec><ref-list><ref id="B73"><mixed-citation xmlns:xlink="http://www.w3.org/1999/xlink" xlink:type="simple">Wiktor A (1983a) Some data on slugs of Morocco and Algeria with description of a new <italic><tp:taxon-name><tp:taxon-name-part taxon-name-part-type="genus">Deroceras</tp:taxon-name-part></tp:taxon-name></italic> species (<tp:taxon-name><tp:taxon-name-part taxon-name-part-type="class">Gastropoda</tp:taxon-name-part></tp:taxon-name>, <tp:taxon-name><tp:taxon-name-part taxon-name-part-type="infraclass">Pulmonata</tp:taxon-name-part></tp:taxon-name>). Malakologische Abhandlungen 8: 155–166.</mixed-citation></ref><ref id="B27"><mixed-citation xmlns:xlink="http://www.w3.org/1999/xlink" xlink:type="simple">Giusti F, Manganelli G, Schembri PJ (1995) The non-marine molluscs of the Maltese Islands. Monografie Museo regionale di Scienze naturali, Torino, 607 pp.</mixed-citation></ref><ref id="B34"><mixed-citation xmlns:xlink="http://www.w3.org/1999/xlink" xlink:type="simple">Hutchinson JMC, Reise H, Schlitt B (2022) Will the real <italic><tp:taxon-name><tp:taxon-name-part taxon-name-part-type="genus">Limax</tp:taxon-name-part> <tp:taxon-name-part taxon-name-part-type="species">nyctelius</tp:taxon-name-part></tp:taxon-name></italic> please step forward: <italic><tp:taxon-name><tp:taxon-name-part taxon-name-part-type="genus">Lehmannia</tp:taxon-name-part></tp:taxon-name></italic>, <italic><tp:taxon-name><tp:taxon-name-part taxon-name-part-type="genus">Ambigolimax</tp:taxon-name-part></tp:taxon-name></italic>, or <italic><tp:taxon-name><tp:taxon-name-part taxon-name-part-type="genus">Malacolimax</tp:taxon-name-part></tp:taxon-name></italic>? No, <italic><tp:taxon-name><tp:taxon-name-part taxon-name-part-type="genus">Letourneuxia</tp:taxon-name-part></tp:taxon-name></italic>! Archiv für Molluskenkunde 151(1): 19–41. <ext-link xlink:href="10.1127/arch.moll/151/019-041" ext-link-type="doi" xlink:type="simple">https://doi.org/10.1127/arch.moll/151/019-041</ext-link></mixed-citation></ref></ref-list></tp:taxon-treatment>
