# Supplementary material for: Contributions to the knowledge of slugs and semi-slugs (Gastropoda, Pulmonata, Stylommatophora) from Algeria
Source: Zookeys. 2026 Feb 27;1270:307–48. doi: 10.3897/zookeys.1270.156458 (PMC12966852; doi:10.3897/zookeys.1270.156458)
Supplement: XML Treatment for Ambigolimax waterstoni [file zookeys.1270.156458-treatment11.xml]

<!DOCTYPE tp:taxon-treatment
  PUBLIC "-//TaxonX//DTD Taxonomic Treatment Publishing DTD v0 20100105//EN" "tax-treatment-NSO.dtd">
<tp:taxon-treatment xmlns:tp="http://www.plazi.org/taxpub"><tp:treatment-meta><kwd-group><label>Taxon classification</label><kwd>
              <named-content content-type="kingdom">Animalia</named-content>
            </kwd><kwd>
              <named-content content-type="order">Stylommatophora</named-content>
            </kwd><kwd>
              <named-content content-type="family">Parmacellidae</named-content>
            </kwd></kwd-group><mixed-citation publication-type="journal"><person-group><name><surname>Ramdini</surname><given-names>Ramdane</given-names></name><name><surname>Liberto</surname><given-names>Fabio</given-names></name><name><surname>Sadouk</surname><given-names>Ghania</given-names></name><name><surname>Gregorini</surname><given-names>Armando</given-names></name><name><surname>Colomba</surname><given-names>Mariastella</given-names></name></person-group><article-title>Contributions to the knowledge of slugs and semi-slugs (<tp:taxon-name><tp:taxon-name-part taxon-name-part-type="class" reg="Gastropoda">Gastropoda</tp:taxon-name-part></tp:taxon-name>, <tp:taxon-name><tp:taxon-name-part taxon-name-part-type="infraclass" reg="Pulmonata">Pulmonata</tp:taxon-name-part></tp:taxon-name>, <tp:taxon-name><tp:taxon-name-part taxon-name-part-type="order" reg="Stylommatophora">Stylommatophora</tp:taxon-name-part></tp:taxon-name>) from Algeria</article-title><source>Zookeys</source><day>27</day><month>02</month><year>2026</year><volume>1270</volume><fpage>307</fpage><lpage>348</lpage><pub-id pub-id-type="doi">10.3897/zookeys.1270.156458</pub-id></mixed-citation></tp:treatment-meta><tp:nomenclature><tp:taxon-name><object-id xmlns:xlink="http://www.w3.org/1999/xlink" content-type="arpha" xlink:type="simple">B741223F-2120-51D6-A9A8-81D48A646DE3</object-id><tp:taxon-name-part taxon-name-part-type="genus" reg="Ambigolimax">Ambigolimax</tp:taxon-name-part> <tp:taxon-name-part taxon-name-part-type="species" reg="waterstoni">waterstoni</tp:taxon-name-part></tp:taxon-name><tp:taxon-authority>Hutchinson, Reise &amp; Schlitt, 2022</tp:taxon-authority><xref ref-type="fig" rid="F5">Figs 17–20, 69</xref><tp:nomenclature-citation-list><tp:nomenclature-citation><tp:taxon-name><tp:taxon-name-part taxon-name-part-type="genus" reg="Limax">Limax</tp:taxon-name-part> <tp:taxon-name-part taxon-name-part-type="species" reg="nyctelius">nyctelius</tp:taxon-name-part></tp:taxon-name><comment> – <xref ref-type="bibr" rid="B19">Connolly 1939</xref>: 176–177 – Algeria, Morocco – not <xref ref-type="bibr" rid="B8">Bourguignat 1861</xref>. <xref ref-type="bibr" rid="B57">Quick 1960</xref>: 200–201, fig. 17 B, C – Shebin El Kom, Egypt; Algeria – not <xref ref-type="bibr" rid="B8">Bourguignat 1861</xref>.</comment></tp:nomenclature-citation><tp:nomenclature-citation><tp:taxon-name><tp:taxon-name-part taxon-name-part-type="genus" reg="Limax">Limax</tp:taxon-name-part> (<tp:taxon-name-part taxon-name-part-type="subgenus" reg="Limacus">Limacus</tp:taxon-name-part>) <tp:taxon-name-part taxon-name-part-type="species" reg="nyctelius">nyctelius</tp:taxon-name-part></tp:taxon-name><comment> – <xref ref-type="bibr" rid="B59">Regteren Altena 1966</xref>: 190–192 – Algeria – not <xref ref-type="bibr" rid="B8">Bourguignat 1861</xref></comment></tp:nomenclature-citation><tp:nomenclature-citation><tp:taxon-name><tp:taxon-name-part taxon-name-part-type="genus" reg="Lehmannia">Lehmannia</tp:taxon-name-part> <tp:taxon-name-part taxon-name-part-type="species" reg="nyctelia">nyctelia</tp:taxon-name-part></tp:taxon-name><comment> – <xref ref-type="bibr" rid="B73">Wiktor 1983a</xref>: 161–162 – Algeria: Hamma. Jardin d’Essai; Lakhdaria (= Gorges de Palestro), rocky gape of the river Isser; Defile Sebaou near Tizi Ouzou Kabylia; Kabylia, mountains halfway between Mirabeau and Dra-el-Mizan – not <xref ref-type="bibr" rid="B8">Bourguignat 1861</xref></comment></tp:nomenclature-citation><tp:nomenclature-citation><tp:taxon-name><tp:taxon-name-part taxon-name-part-type="genus" reg="Ambigolimax">Ambigolimax</tp:taxon-name-part> <tp:taxon-name-part taxon-name-part-type="species" reg="waterstoni">waterstoni</tp:taxon-name-part></tp:taxon-name><comment> – <xref ref-type="bibr" rid="B34">Hutchinson et al. 2022</xref>: 38–40, figs 5, 6, 12B, C.</comment></tp:nomenclature-citation></tp:nomenclature-citation-list></tp:nomenclature><tp:treatment-sec sec-type="Material examined"><title>Material examined.</title><p>• 2 exx; Boumerdès, Corso; <named-content xmlns:xlink="http://www.w3.org/1999/xlink" content-type="dwc:verbatimCoordinates" xlink:type="simple">36°45.983'N, 3°26.817'E</named-content>; 10 m a.s.l.; January 2019; R. Ramdini leg. • 2 exx; Tizi-Ouzou, Akvil, Ait Ouavan forest; <named-content xmlns:xlink="http://www.w3.org/1999/xlink" content-type="dwc:verbatimCoordinates" xlink:type="simple">36°29.017'N, 4°17.000'E</named-content>; 855 m a.s.l.; February 2022; R. Ramdini leg.</p><fig id="F5" position="float" orientation="portrait"><object-id xmlns:xlink="http://www.w3.org/1999/xlink" content-type="doi" xlink:type="simple">10.3897/zookeys.1270.156458.figures17-20</object-id><object-id xmlns:xlink="http://www.w3.org/1999/xlink" content-type="arpha" xlink:type="simple">2A666F55-3610-5665-88A3-84ECD226C73B</object-id><label>Figures 17–20.</label><caption><p><italic><tp:taxon-name><tp:taxon-name-part taxon-name-part-type="genus" reg="Ambigolimax">Ambigolimax</tp:taxon-name-part> <tp:taxon-name-part taxon-name-part-type="species" reg="waterstoni">waterstoni</tp:taxon-name-part></tp:taxon-name></italic>. <bold>17</bold>. Living specimen, Algeria, Tizi-Ouzou, Makouda, Tigoulmamine; <bold>18</bold>. Living specimen, Algeria, Tizi-Ouzou, Makouda, Tigoulmamine; <bold>19</bold>. Genitalia, Algeria, Boumerdès, Corso; <bold>20</bold>. Internal view of penis, same specimen as in Fig. <xref ref-type="fig" rid="F5">19</xref>.</p></caption><graphic xmlns:xlink="http://www.w3.org/1999/xlink" xlink:href="zookeys-1270-307_article-156458__-g005.jpg" id="oo_1550391.jpg" position="float" orientation="portrait" xlink:type="simple"><uri content-type="original_file" xlink:type="simple">https://binary.pensoft.net/fig/1550391</uri></graphic></fig></tp:treatment-sec><tp:treatment-sec sec-type="Diagnosis"><title>Diagnosis.</title><p>Body slender, length ≤ 55 mm; mantle and keel like the previous species, brown to yellowish with two dark bands on the mantle and posterior body sides; occasionally, there is an additional, more or less clear band along the middle of the mantle (Figs <xref ref-type="fig" rid="F5">17</xref>, <xref ref-type="fig" rid="F5">18</xref>). Genitalia characterised by a long (4–6 mm) cylindrical penis, often swollen at the apex; the short vas deferens and the penial retractor muscle enters near penial apex beside one another; duct of the bursa copulatrix arising from the distal penis (Fig. <xref ref-type="fig" rid="F5">19</xref>); inside the penis two flaps originate from the penial apex and run parallel, decreasing in height towards the atrium (Fig. <xref ref-type="fig" rid="F5">20</xref>) (<xref ref-type="bibr" rid="B19">Connolly 1939</xref>; <xref ref-type="bibr" rid="B57">Quick 1960</xref>; <xref ref-type="bibr" rid="B26">Giusti 1976</xref>; <xref ref-type="bibr" rid="B4">Barker 1979</xref>; <xref ref-type="bibr" rid="B73">Wiktor 1983a</xref>; <xref ref-type="bibr" rid="B34">Hutchinson et al. 2022</xref>).</p></tp:treatment-sec><tp:treatment-sec sec-type="Distribution"><title>Distribution.</title><p><italic><tp:taxon-name><tp:taxon-name-part taxon-name-part-type="genus" reg="Ambigolimax">Ambigolimax</tp:taxon-name-part> <tp:taxon-name-part taxon-name-part-type="species" reg="waterstoni">waterstoni</tp:taxon-name-part></tp:taxon-name></italic> is presumed native to North Africa, but it is known as an alien species from Scottish greenhouses, Elba Island (Italy), the USA, South Africa, Australia, and New Zealand (<xref ref-type="bibr" rid="B28">Herbert 2010</xref>; <xref ref-type="bibr" rid="B34">Hutchinson et al. 2022</xref>).</p></tp:treatment-sec><tp:treatment-sec sec-type="Ecology"><title>Ecology.</title><p>Found in humid places, under stones, it can be synanthropic.</p></tp:treatment-sec><tp:treatment-sec sec-type="Remarks"><title>Remarks.</title><p>This species has been accepted for many decades under the name <italic><tp:taxon-name><tp:taxon-name-part taxon-name-part-type="genus" reg="Lehmannia">Lehmannia</tp:taxon-name-part> <tp:taxon-name-part taxon-name-part-type="species" reg="nyctelia">nyctelia</tp:taxon-name-part></tp:taxon-name></italic> or <italic><tp:taxon-name><tp:taxon-name-part taxon-name-part-type="genus" reg="Ambigolimax">Ambigolimax</tp:taxon-name-part> <tp:taxon-name-part taxon-name-part-type="species" reg="nyctelius">nyctelius</tp:taxon-name-part></tp:taxon-name></italic>; however, <xref ref-type="bibr" rid="B34">Hutchinson et al. (2022)</xref> proposed the taxon <italic>nyctelia</italic> Bourguignat, 1861 as not available for <italic><tp:taxon-name><tp:taxon-name-part taxon-name-part-type="genus" reg="Lehmannia">Lehmannia</tp:taxon-name-part></tp:taxon-name></italic> or <italic><tp:taxon-name><tp:taxon-name-part taxon-name-part-type="genus" reg="Ambigolimax">Ambigolimax</tp:taxon-name-part></tp:taxon-name></italic>. Indeed, the description and illustration of the pneumostome in the anterior part of the mantle (<xref ref-type="bibr" rid="B8">Bourguignat 1861</xref>) unambiguously refer <tp:taxon-name><tp:taxon-name-part taxon-name-part-type="genus" reg="Ambigolimax"/> <tp:taxon-name-part taxon-name-part-type="species" reg="nyctelius">nyctelius</tp:taxon-name-part></tp:taxon-name> to the arionid genus <italic><tp:taxon-name><tp:taxon-name-part taxon-name-part-type="genus" reg="Letourneuxia">Letourneuxia</tp:taxon-name-part></tp:taxon-name></italic>. <xref ref-type="bibr" rid="B34">Hutchinson et al. (2022)</xref> introduced the new name <italic><tp:taxon-name><tp:taxon-name-part taxon-name-part-type="genus" reg="Ambigolimax">A.</tp:taxon-name-part> <tp:taxon-name-part taxon-name-part-type="species" reg="waterstoni">waterstoni</tp:taxon-name-part></tp:taxon-name></italic> for the North African native <italic><tp:taxon-name><tp:taxon-name-part taxon-name-part-type="genus" reg="Ambigolimax">Ambigolimax</tp:taxon-name-part></tp:taxon-name></italic> species (previously named <italic><tp:taxon-name><tp:taxon-name-part taxon-name-part-type="genus" reg="Ambigolimax">A.</tp:taxon-name-part> <tp:taxon-name-part taxon-name-part-type="species" reg="nyctelia">nyctelia</tp:taxon-name-part></tp:taxon-name></italic>) characterised by a long cylindrical penis, two parallel folds inside the penis, vas deferens, and penial retractor muscle entering near the penial apex.</p></tp:treatment-sec><ref-list><ref id="B19"><mixed-citation xmlns:xlink="http://www.w3.org/1999/xlink" xlink:type="simple">Connolly M (1939) A monographic survey of south African non-marine mollusca. Annals of the South African Museum 33: 1–660 [pls 1–19]. <ext-link xlink:href="https://www.biodiversitylibrary.org/page/40865351#page/21/mode/1up" ext-link-type="uri" xlink:type="simple">https://www.biodiversitylibrary.org/page/40865351#page/21/mode/1up</ext-link></mixed-citation></ref><ref id="B8"><mixed-citation xmlns:xlink="http://www.w3.org/1999/xlink" xlink:type="simple">Bourguignat JR (1861–1862) Des Limaces algériennes. Revue et Magasin de zoologie pure et appliquée Série II, 13(7): 299-306 [[1861] 13(12): pl. 16, fig. 8]. <ext-link xlink:href="https://www.biodiversitylibrary.org/item/20623#page/319/mode/1up" ext-link-type="uri" xlink:type="simple">https://www.biodiversitylibrary.org/item/20623#page/319/mode/1up</ext-link></mixed-citation></ref><ref id="B57"><mixed-citation xmlns:xlink="http://www.w3.org/1999/xlink" xlink:type="simple">Quick HE (1960) British slugs (<tp:taxon-name><tp:taxon-name-part taxon-name-part-type="infraclass">Pulmonata</tp:taxon-name-part></tp:taxon-name>: <tp:taxon-name><tp:taxon-name-part taxon-name-part-type="family">Testacellidae</tp:taxon-name-part></tp:taxon-name>, <tp:taxon-name><tp:taxon-name-part taxon-name-part-type="family">Arionidae</tp:taxon-name-part></tp:taxon-name>, <tp:taxon-name><tp:taxon-name-part taxon-name-part-type="family">Limacidae</tp:taxon-name-part></tp:taxon-name>). Bulletin of the British Museum (Natural History), Zoology 6(3): 105–226 [pls 1, 2]. <ext-link xlink:href="10.5962/bhl.part.26845" ext-link-type="doi" xlink:type="simple">https://doi.org/10.5962/bhl.part.26845</ext-link></mixed-citation></ref><ref id="B59"><mixed-citation xmlns:xlink="http://www.w3.org/1999/xlink" xlink:type="simple">Regteren Altena CO van (1966) Notes on land slugs, 11. <tp:taxon-name><tp:taxon-name-part taxon-name-part-type="family">Arionidae</tp:taxon-name-part></tp:taxon-name>, <tp:taxon-name><tp:taxon-name-part taxon-name-part-type="family">Milacidae</tp:taxon-name-part></tp:taxon-name> and <tp:taxon-name><tp:taxon-name-part taxon-name-part-type="family">Limacidae</tp:taxon-name-part></tp:taxon-name> from south Africa (<tp:taxon-name><tp:taxon-name-part taxon-name-part-type="subkingdom">Mollusca</tp:taxon-name-part></tp:taxon-name>, <tp:taxon-name><tp:taxon-name-part taxon-name-part-type="class">Gastropoda</tp:taxon-name-part></tp:taxon-name><tp:taxon-name><tp:taxon-name-part taxon-name-part-type="infraclass">Pulmonata</tp:taxon-name-part></tp:taxon-name>). Zoologische Mededelingen 41: 269–298 [pls 1, 2].</mixed-citation></ref><ref id="B73"><mixed-citation xmlns:xlink="http://www.w3.org/1999/xlink" xlink:type="simple">Wiktor A (1983a) Some data on slugs of Morocco and Algeria with description of a new <italic><tp:taxon-name><tp:taxon-name-part taxon-name-part-type="genus">Deroceras</tp:taxon-name-part></tp:taxon-name></italic> species (<tp:taxon-name><tp:taxon-name-part taxon-name-part-type="class">Gastropoda</tp:taxon-name-part></tp:taxon-name>, <tp:taxon-name><tp:taxon-name-part taxon-name-part-type="infraclass">Pulmonata</tp:taxon-name-part></tp:taxon-name>). Malakologische Abhandlungen 8: 155–166.</mixed-citation></ref><ref id="B34"><mixed-citation xmlns:xlink="http://www.w3.org/1999/xlink" xlink:type="simple">Hutchinson JMC, Reise H, Schlitt B (2022) Will the real <italic><tp:taxon-name><tp:taxon-name-part taxon-name-part-type="genus">Limax</tp:taxon-name-part> <tp:taxon-name-part taxon-name-part-type="species">nyctelius</tp:taxon-name-part></tp:taxon-name></italic> please step forward: <italic><tp:taxon-name><tp:taxon-name-part taxon-name-part-type="genus">Lehmannia</tp:taxon-name-part></tp:taxon-name></italic>, <italic><tp:taxon-name><tp:taxon-name-part taxon-name-part-type="genus">Ambigolimax</tp:taxon-name-part></tp:taxon-name></italic>, or <italic><tp:taxon-name><tp:taxon-name-part taxon-name-part-type="genus">Malacolimax</tp:taxon-name-part></tp:taxon-name></italic>? No, <italic><tp:taxon-name><tp:taxon-name-part taxon-name-part-type="genus">Letourneuxia</tp:taxon-name-part></tp:taxon-name></italic>! Archiv für Molluskenkunde 151(1): 19–41. <ext-link xlink:href="10.1127/arch.moll/151/019-041" ext-link-type="doi" xlink:type="simple">https://doi.org/10.1127/arch.moll/151/019-041</ext-link></mixed-citation></ref><ref id="B26"><mixed-citation xmlns:xlink="http://www.w3.org/1999/xlink" xlink:type="simple">Giusti F (1976) Notulae Malacologicae, XXIII. I molluschi terrestri, salmastri e di acqua dolce dell’Elba, Giannutri e scogli minori dell’Arcipelago Toscano. Conclusioni generali sul popolamento malacologico dell’Arcipelago Toscano e descrizione di una nuova specie. (Studi sulla Riserva naturale dell’Isola di Montecristo, IV). Lavori della Società Italiana di Biogeografia (N.S.) 5: 99–355. <ext-link xlink:href="https://escholarship.org/uc/item/7gf1j5t5" ext-link-type="uri" xlink:type="simple">https://escholarship.org/uc/item/7gf1j5t5</ext-link></mixed-citation></ref><ref id="B4"><mixed-citation xmlns:xlink="http://www.w3.org/1999/xlink" xlink:type="simple">Barker GM (1979) The introduced slugs of New Zealand (<tp:taxon-name><tp:taxon-name-part taxon-name-part-type="class">Gastropoda</tp:taxon-name-part></tp:taxon-name>: <tp:taxon-name><tp:taxon-name-part taxon-name-part-type="infraclass">Pulmonata</tp:taxon-name-part></tp:taxon-name>). New Zealand Journal of Zoology 6(3): 411–437. <ext-link xlink:href="10.1080/03014223.1979.10428382" ext-link-type="doi" xlink:type="simple">https://doi.org/10.1080/03014223.1979.10428382</ext-link></mixed-citation></ref><ref id="B28"><mixed-citation xmlns:xlink="http://www.w3.org/1999/xlink" xlink:type="simple">Herbert DG (2010) The introduced terrestrial <tp:taxon-name><tp:taxon-name-part taxon-name-part-type="subkingdom">Mollusca</tp:taxon-name-part></tp:taxon-name> of South Africa. SANBI Biodiversity Series 15. Pretoria, 108 pp. <ext-link xlink:href="https://www.sanbi.org/wp-content/uploads/2018/04/bioseries15introterrestmollusca.pdf" ext-link-type="uri" xlink:type="simple">https://www.sanbi.org/wp-content/uploads/2018/04/bioseries15introterrestmollusca.pdf</ext-link></mixed-citation></ref></ref-list></tp:taxon-treatment>
