# Supplementary material for: Contributions to the knowledge of slugs and semi-slugs (Gastropoda, Pulmonata, Stylommatophora) from Algeria
Source: Zookeys. 2026 Feb 27;1270:307–48. doi: 10.3897/zookeys.1270.156458 (PMC12966852; doi:10.3897/zookeys.1270.156458)
Supplement: XML Treatment for Ambigolimax valentianus [file zookeys.1270.156458-treatment12.xml]

<!DOCTYPE tp:taxon-treatment
  PUBLIC "-//TaxonX//DTD Taxonomic Treatment Publishing DTD v0 20100105//EN" "tax-treatment-NSO.dtd">
<tp:taxon-treatment xmlns:tp="http://www.plazi.org/taxpub"><tp:treatment-meta><kwd-group><label>Taxon classification</label><kwd>
              <named-content content-type="kingdom">Animalia</named-content>
            </kwd><kwd>
              <named-content content-type="order">Stylommatophora</named-content>
            </kwd><kwd>
              <named-content content-type="family">Parmacellidae</named-content>
            </kwd></kwd-group><mixed-citation publication-type="journal"><person-group><name><surname>Ramdini</surname><given-names>Ramdane</given-names></name><name><surname>Liberto</surname><given-names>Fabio</given-names></name><name><surname>Sadouk</surname><given-names>Ghania</given-names></name><name><surname>Gregorini</surname><given-names>Armando</given-names></name><name><surname>Colomba</surname><given-names>Mariastella</given-names></name></person-group><article-title>Contributions to the knowledge of slugs and semi-slugs (<tp:taxon-name><tp:taxon-name-part taxon-name-part-type="class" reg="Gastropoda">Gastropoda</tp:taxon-name-part></tp:taxon-name>, <tp:taxon-name><tp:taxon-name-part taxon-name-part-type="infraclass" reg="Pulmonata">Pulmonata</tp:taxon-name-part></tp:taxon-name>, <tp:taxon-name><tp:taxon-name-part taxon-name-part-type="order" reg="Stylommatophora">Stylommatophora</tp:taxon-name-part></tp:taxon-name>) from Algeria</article-title><source>Zookeys</source><day>27</day><month>02</month><year>2026</year><volume>1270</volume><fpage>307</fpage><lpage>348</lpage><pub-id pub-id-type="doi">10.3897/zookeys.1270.156458</pub-id></mixed-citation></tp:treatment-meta><tp:nomenclature><tp:taxon-name><object-id xmlns:xlink="http://www.w3.org/1999/xlink" content-type="arpha" xlink:type="simple">989801E6-9AA2-51E2-B7D8-F0811F76E770</object-id><tp:taxon-name-part taxon-name-part-type="genus" reg="Ambigolimax">Ambigolimax</tp:taxon-name-part> <tp:taxon-name-part taxon-name-part-type="species" reg="valentianus">valentianus</tp:taxon-name-part></tp:taxon-name><tp:taxon-authority>(A. Férussac, 1821)</tp:taxon-authority><xref ref-type="fig" rid="F12">Fig. 70</xref><tp:nomenclature-citation-list><tp:nomenclature-citation><tp:taxon-name><tp:taxon-name-part taxon-name-part-type="genus" reg="Limax">Limax</tp:taxon-name-part> <tp:taxon-name-part taxon-name-part-type="species" reg="valentianus">valentianus</tp:taxon-name-part></tp:taxon-name><comment> – <xref ref-type="bibr" rid="B40">Letourneux 1870</xref>: 279 – Bone, Edough.</comment></tp:nomenclature-citation><tp:nomenclature-citation><tp:taxon-name><tp:taxon-name-part taxon-name-part-type="genus" reg="Lehmannia">Lehmannia</tp:taxon-name-part> <tp:taxon-name-part taxon-name-part-type="species" reg="valentiana">valentiana</tp:taxon-name-part></tp:taxon-name><comment> – <xref ref-type="bibr" rid="B73">Wiktor 1983a</xref>: 162 – Algeria: Djurdjura Mts., cedar forest Ait Ouboane, ca 1670 m. near Tizi N’Kouilal Pass; Djurdjura Mts., Tizi Ougoulmime Pass, ca 1700 m, west of Tikjda, Bouira; Djebel Edough near Annaba (= Bone); between Seraidi (= Bugeaud) and Sainte-Croix-d’Edough; Constantine, Gorges du Rhumel, at the bottom of defile. <xref ref-type="bibr" rid="B6">Borredà and Martínez-Ortí 2017</xref>: Morocco, Road Agadir, Essaouira, 29RMQ2470 08/1999; Algeria: Bejaïa, Cap Carbon, Pic des Signes, 32SJF5076, 03/2008; Algiers, Aïn Taya, 31SEA2372, 2009.</comment></tp:nomenclature-citation></tp:nomenclature-citation-list></tp:nomenclature><tp:treatment-sec sec-type="Material examined"><title>Material examined.</title><p>No specimens in our samples.</p></tp:treatment-sec><tp:treatment-sec sec-type="Diagnosis"><title>Diagnosis.</title><p>The body is very similar to other <italic><tp:taxon-name><tp:taxon-name-part taxon-name-part-type="genus" reg="Ambigolimax">Ambigolimax</tp:taxon-name-part></tp:taxon-name></italic> species and is distinguishable with certainty only through examining the genitalia. Genitalia characterised by a penis claviform, posteriorly irregularly broadened, with a diagnostic short, blunt penial appendix, the latter arising laterally from the proximal penis, in the neighbourhood of vas deferens insertion; a V-shaped fold inside the penis, arising from the base of the appendix and running distally.</p></tp:treatment-sec><tp:treatment-sec sec-type="Distribution"><title>Distribution.</title><p><italic><tp:taxon-name><tp:taxon-name-part taxon-name-part-type="genus" reg="Ambigolimax">Ambigolimax</tp:taxon-name-part> <tp:taxon-name-part taxon-name-part-type="species" reg="valentianus">valentianus</tp:taxon-name-part></tp:taxon-name></italic> is considered native to the Iberian Peninsula and northwest Africa; however, it has been spread by human activities to many other parts of the world (<xref ref-type="bibr" rid="B28">Herbert 2010</xref> and cited literature; <xref ref-type="bibr" rid="B65">Sparacio et al. 2018</xref>).</p></tp:treatment-sec><tp:treatment-sec sec-type="Ecology"><title>Ecology.</title><p>Synanthropic species (<xref ref-type="bibr" rid="B64">South 1992</xref>), often found in gardens, nurseries, and greenhouses, specimens take refuge under woods and wet litter. In Algeria, it inhabits shady environments and cedar and oak forests (<xref ref-type="bibr" rid="B73">Wiktor 1983a</xref>).</p></tp:treatment-sec><tp:treatment-sec sec-type="Remarks"><title>Remarks.</title><p>Letourneux (<xref ref-type="bibr" rid="B40">1870</xref>: 279) was the first author to report <italic><tp:taxon-name><tp:taxon-name-part taxon-name-part-type="genus" reg="Ambigolimax">A.</tp:taxon-name-part> <tp:taxon-name-part taxon-name-part-type="species" reg="valentianus">valentianus</tp:taxon-name-part></tp:taxon-name></italic> from northeastern Algeria (Bone, Edough). <xref ref-type="bibr" rid="B73">Wiktor (1983a)</xref> confirmed it through anatomical examinations. <xref ref-type="bibr" rid="B34">Hutchinson et al. (2022)</xref> found a specimen confirmed as belonging to this species in the Bourguignat collection labelled “Foret de l’Edough, près Bône”. It is quite likely that Bourguignat obtained it from Letourneux. The specimen was labelled as <tp:taxon-name><tp:taxon-name-part taxon-name-part-type="genus" reg="Ambigolimax"/> <tp:taxon-name-part taxon-name-part-type="species" reg="nyctelius">nyctelius</tp:taxon-name-part></tp:taxon-name> var. <italic>major</italic> (which Letourneux also listed). <xref ref-type="bibr" rid="B1">Abbes et al. (2010)</xref> recorded <italic><tp:taxon-name><tp:taxon-name-part taxon-name-part-type="genus" reg="Lehmannia">L.</tp:taxon-name-part> <tp:taxon-name-part taxon-name-part-type="species" reg="marginata">marginata</tp:taxon-name-part></tp:taxon-name></italic> from northern Tunisia. They likely misidentified specimens of <italic><tp:taxon-name><tp:taxon-name-part taxon-name-part-type="genus" reg="Ambigolimax">A.</tp:taxon-name-part> <tp:taxon-name-part taxon-name-part-type="species" reg="valentianus">valentianus</tp:taxon-name-part></tp:taxon-name></italic>, since <italic><tp:taxon-name><tp:taxon-name-part taxon-name-part-type="genus" reg="Lehmannia">L.</tp:taxon-name-part> <tp:taxon-name-part taxon-name-part-type="species" reg="marginata">marginata</tp:taxon-name-part></tp:taxon-name></italic> is widespread in central and western Europe and prefers woodland habitats, which differ from those in northern Tunisia (<xref ref-type="bibr" rid="B6">Borredà and Martínez-Ortí 2017</xref>).</p></tp:treatment-sec><tp:treatment-sec><!--Section generated to contain objects referenced in tp:taxon-treatment.--><fig id="F12" position="float" orientation="portrait"><object-id xmlns:xlink="http://www.w3.org/1999/xlink" content-type="doi" xlink:type="simple">10.3897/zookeys.1270.156458.figures46-71</object-id><object-id xmlns:xlink="http://www.w3.org/1999/xlink" content-type="arpha" xlink:type="simple">A23EEB8E-7C6E-5C3A-BFA9-D813689BA66A</object-id><label>Figures 46–71.</label><caption><p>Identification key of Algerian slugs. <bold>46–49</bold>. <italic><tp:taxon-name><tp:taxon-name-part taxon-name-part-type="genus" reg="Letourneuxia">Letourneuxia</tp:taxon-name-part> <tp:taxon-name-part taxon-name-part-type="species" reg="numidica">numidica</tp:taxon-name-part></tp:taxon-name></italic> from <xref ref-type="bibr" rid="B73">Wiktor (1983a)</xref> modified; <bold>46</bold>. Mollusc in lateral and dorsal view; <bold>47</bold>. Shell in dorsal and lateral view; <bold>48</bold>. Genitalia; <bold>49</bold>. Atrial ligula. <bold>50–55</bold>. Genus <italic><tp:taxon-name><tp:taxon-name-part taxon-name-part-type="genus" reg="Milax">Milax</tp:taxon-name-part></tp:taxon-name></italic>; <bold>50</bold>. Mollusc in lateral and dorsal view; <bold>51</bold>. Shell in lateral, dorsal and ventral view; <bold>52</bold>. Schematic drawing of genitalia, with a section of the atrium and stimulator; <bold>53</bold>. Stimulator of <italic><tp:taxon-name><tp:taxon-name-part taxon-name-part-type="genus" reg="Milax">M.</tp:taxon-name-part> <tp:taxon-name-part taxon-name-part-type="species" reg="ater">ater</tp:taxon-name-part></tp:taxon-name></italic>; <bold>54</bold>. Stimulator of <italic><tp:taxon-name><tp:taxon-name-part taxon-name-part-type="genus" reg="Milax">M.</tp:taxon-name-part> <tp:taxon-name-part taxon-name-part-type="species" reg="gagates">gagates</tp:taxon-name-part></tp:taxon-name></italic>; <bold>55</bold>. Stimulator of <italic><tp:taxon-name><tp:taxon-name-part taxon-name-part-type="genus" reg="Milax">M.</tp:taxon-name-part> <tp:taxon-name-part taxon-name-part-type="species" reg="nigricans">nigricans</tp:taxon-name-part></tp:taxon-name></italic>. <bold>56–58</bold>. <italic><tp:taxon-name><tp:taxon-name-part taxon-name-part-type="genus" reg="Drusia">Drusia</tp:taxon-name-part> <tp:taxon-name-part taxon-name-part-type="species" reg="deshayesii">deshayesii</tp:taxon-name-part></tp:taxon-name></italic>; <bold>56</bold>. Mollusc in lateral and dorsal view; <bold>57</bold>. Shell in dorsal and ventral view; <bold>58</bold>. Distal genitalia. <bold>59–62</bold>. Genus <italic><tp:taxon-name><tp:taxon-name-part taxon-name-part-type="genus" reg="Deroceras">Deroceras</tp:taxon-name-part></tp:taxon-name></italic>; <bold>59</bold>. Mollusc in lateral and dorsal view; <bold>60</bold>. Shell in dorsal view; <bold>61</bold>. Distal genitalia of <italic><tp:taxon-name><tp:taxon-name-part taxon-name-part-type="genus" reg="Deroceras">D.</tp:taxon-name-part> <tp:taxon-name-part taxon-name-part-type="uncertainty-rank">cf.</tp:taxon-name-part> <tp:taxon-name-part taxon-name-part-type="species" reg="brondelianum">brondelianum</tp:taxon-name-part></tp:taxon-name></italic>; <bold>62</bold>. Distal genitalia of <italic><tp:taxon-name><tp:taxon-name-part taxon-name-part-type="genus" reg="Deroceras">D.</tp:taxon-name-part> <tp:taxon-name-part taxon-name-part-type="species" reg="riedelianum">riedelianum</tp:taxon-name-part></tp:taxon-name></italic> from <xref ref-type="bibr" rid="B73">Wiktor (1983a)</xref> modified. <bold>63–65</bold>. <italic><tp:taxon-name><tp:taxon-name-part taxon-name-part-type="genus" reg="Limacus">Limacus</tp:taxon-name-part> <tp:taxon-name-part taxon-name-part-type="species" reg="flavus">flavus</tp:taxon-name-part></tp:taxon-name></italic>; <bold>63</bold>. Mollusc in lateral and dorsal view; <bold>64</bold>. Shell in dorsal view; <bold>65</bold>. Distal genitalia. <bold>66–71</bold>. Genus <italic><tp:taxon-name><tp:taxon-name-part taxon-name-part-type="genus" reg="Ambigolimax">Ambigolimax</tp:taxon-name-part></tp:taxon-name></italic>; <bold>66</bold>. Mollusc in lateral and dorsal view; <bold>67</bold>. Shell in dorsal view; <bold>68</bold>. Distal genitalia of <italic><tp:taxon-name><tp:taxon-name-part taxon-name-part-type="genus" reg="Ambigolimax">A.</tp:taxon-name-part> <tp:taxon-name-part taxon-name-part-type="species" reg="melitensis">melitensis</tp:taxon-name-part></tp:taxon-name></italic>; <bold>69</bold>. Distal genitalia of <italic><tp:taxon-name><tp:taxon-name-part taxon-name-part-type="genus" reg="Ambigolimax">A.</tp:taxon-name-part> <tp:taxon-name-part taxon-name-part-type="species" reg="waterstoni">waterstoni</tp:taxon-name-part></tp:taxon-name></italic>; <bold>70</bold>. Distal genitalia of <italic><tp:taxon-name><tp:taxon-name-part taxon-name-part-type="genus" reg="Ambigolimax">A.</tp:taxon-name-part> <tp:taxon-name-part taxon-name-part-type="species" reg="valentianus">valentianus</tp:taxon-name-part></tp:taxon-name></italic>; <bold>71</bold>. Distal genitalia of <italic><tp:taxon-name><tp:taxon-name-part taxon-name-part-type="genus" reg="Ambigolimax">A.</tp:taxon-name-part> <tp:taxon-name-part taxon-name-part-type="species" reg="parvipenis">parvipenis</tp:taxon-name-part></tp:taxon-name></italic>.</p></caption><graphic xmlns:xlink="http://www.w3.org/1999/xlink" xlink:href="zookeys-1270-307_article-156458__-g012.jpg" id="oo_1550398.jpg" position="float" orientation="portrait" xlink:type="simple"><uri content-type="original_file" xlink:type="simple">https://binary.pensoft.net/fig/1550398</uri></graphic></fig></tp:treatment-sec><ref-list><ref id="B73"><mixed-citation xmlns:xlink="http://www.w3.org/1999/xlink" xlink:type="simple">Wiktor A (1983a) Some data on slugs of Morocco and Algeria with description of a new <italic><tp:taxon-name><tp:taxon-name-part taxon-name-part-type="genus">Deroceras</tp:taxon-name-part></tp:taxon-name></italic> species (<tp:taxon-name><tp:taxon-name-part taxon-name-part-type="class">Gastropoda</tp:taxon-name-part></tp:taxon-name>, <tp:taxon-name><tp:taxon-name-part taxon-name-part-type="infraclass">Pulmonata</tp:taxon-name-part></tp:taxon-name>). Malakologische Abhandlungen 8: 155–166.</mixed-citation></ref><ref id="B40"><mixed-citation xmlns:xlink="http://www.w3.org/1999/xlink" xlink:type="simple">Letourneux MA (1870) Excursions malacologiques en Kabylie et dans le Tell Oriental. Annales de malacologie 1: 258–323 [pl. 6]. <ext-link xlink:href="https://www.biodiversitylibrary.org/item/54956#page/286/mode/1up" ext-link-type="uri" xlink:type="simple">https://www.biodiversitylibrary.org/item/54956#page/286/mode/1up</ext-link></mixed-citation></ref><ref id="B6"><mixed-citation xmlns:xlink="http://www.w3.org/1999/xlink" xlink:type="simple">Borredà V, Martínez-Ortí A (2017) Contribution to the knowledge of the terrestrial slugs (<tp:taxon-name><tp:taxon-name-part taxon-name-part-type="class">Gastropoda</tp:taxon-name-part></tp:taxon-name>, <tp:taxon-name><tp:taxon-name-part taxon-name-part-type="infraclass">Pulmonata</tp:taxon-name-part></tp:taxon-name>) of the Maghreb. Iberus : Revista de la Sociedad Española de Malacología 35(1): 1–10. <ext-link xlink:href="https://roderic.uv.es/rest/api/core/bitstreams/352ef7aa-9625-41db-99c3-3d02b1b0f8c0/content" ext-link-type="uri" xlink:type="simple">https://roderic.uv.es/rest/api/core/bitstreams/352ef7aa-9625-41db-99c3-3d02b1b0f8c0/content</ext-link></mixed-citation></ref><ref id="B28"><mixed-citation xmlns:xlink="http://www.w3.org/1999/xlink" xlink:type="simple">Herbert DG (2010) The introduced terrestrial <tp:taxon-name><tp:taxon-name-part taxon-name-part-type="subkingdom">Mollusca</tp:taxon-name-part></tp:taxon-name> of South Africa. SANBI Biodiversity Series 15. Pretoria, 108 pp. <ext-link xlink:href="https://www.sanbi.org/wp-content/uploads/2018/04/bioseries15introterrestmollusca.pdf" ext-link-type="uri" xlink:type="simple">https://www.sanbi.org/wp-content/uploads/2018/04/bioseries15introterrestmollusca.pdf</ext-link></mixed-citation></ref><ref id="B65"><mixed-citation xmlns:xlink="http://www.w3.org/1999/xlink" xlink:type="simple">Sparacio I, La Mantia T, Reitano A, Colomba MS, Liberto F (2018) Nuovi dati biologici e geonemici su <italic><tp:taxon-name><tp:taxon-name-part taxon-name-part-type="genus">Lehmannia</tp:taxon-name-part> <tp:taxon-name-part taxon-name-part-type="species">melitensis</tp:taxon-name-part></tp:taxon-name></italic> (Lessona &amp; Pollonera, 1882) e <italic><tp:taxon-name><tp:taxon-name-part taxon-name-part-type="genus">Ambigolimax</tp:taxon-name-part> <tp:taxon-name-part taxon-name-part-type="species">valentianus</tp:taxon-name-part></tp:taxon-name></italic> (A. Férussac, 1823) (<tp:taxon-name><tp:taxon-name-part taxon-name-part-type="class">Gastropoda</tp:taxon-name-part></tp:taxon-name>: <tp:taxon-name><tp:taxon-name-part taxon-name-part-type="family">Limacidae</tp:taxon-name-part></tp:taxon-name>) in Sardegna, Sicilia (Italia) e Gozo (Isole Maltesi). Alleryana 36: 99–106.</mixed-citation></ref><ref id="B64"><mixed-citation xmlns:xlink="http://www.w3.org/1999/xlink" xlink:type="simple">South A (1992) Terrestrial slugs: biology, ecology and control. Chapman &amp; Hall, London, 428 pp. <ext-link xlink:href="10.1007/978-94-011-2380-8" ext-link-type="doi" xlink:type="simple">https://doi.org/10.1007/978-94-011-2380-8</ext-link></mixed-citation></ref><ref id="B34"><mixed-citation xmlns:xlink="http://www.w3.org/1999/xlink" xlink:type="simple">Hutchinson JMC, Reise H, Schlitt B (2022) Will the real <italic><tp:taxon-name><tp:taxon-name-part taxon-name-part-type="genus">Limax</tp:taxon-name-part> <tp:taxon-name-part taxon-name-part-type="species">nyctelius</tp:taxon-name-part></tp:taxon-name></italic> please step forward: <italic><tp:taxon-name><tp:taxon-name-part taxon-name-part-type="genus">Lehmannia</tp:taxon-name-part></tp:taxon-name></italic>, <italic><tp:taxon-name><tp:taxon-name-part taxon-name-part-type="genus">Ambigolimax</tp:taxon-name-part></tp:taxon-name></italic>, or <italic><tp:taxon-name><tp:taxon-name-part taxon-name-part-type="genus">Malacolimax</tp:taxon-name-part></tp:taxon-name></italic>? No, <italic><tp:taxon-name><tp:taxon-name-part taxon-name-part-type="genus">Letourneuxia</tp:taxon-name-part></tp:taxon-name></italic>! Archiv für Molluskenkunde 151(1): 19–41. <ext-link xlink:href="10.1127/arch.moll/151/019-041" ext-link-type="doi" xlink:type="simple">https://doi.org/10.1127/arch.moll/151/019-041</ext-link></mixed-citation></ref><ref id="B1"><mixed-citation xmlns:xlink="http://www.w3.org/1999/xlink" xlink:type="simple">Abbes I, Liberto F, Castillejo J, Nouira S (2010) A review of slugs and semi-slugs of Tunisia (<tp:taxon-name><tp:taxon-name-part taxon-name-part-type="family">Testacellidae</tp:taxon-name-part></tp:taxon-name>, <tp:taxon-name><tp:taxon-name-part taxon-name-part-type="family">Milacidae</tp:taxon-name-part></tp:taxon-name> and <tp:taxon-name><tp:taxon-name-part taxon-name-part-type="family">Limacidae</tp:taxon-name-part></tp:taxon-name>). Journal of Conchology 40: 219–232. <ext-link xlink:href="https://conchsoc.org/sites/default/files/jconch/40/2/2010-40211.pdf" ext-link-type="uri" xlink:type="simple">https://conchsoc.org/sites/default/files/jconch/40/2/2010-40211.pdf</ext-link></mixed-citation></ref></ref-list></tp:taxon-treatment>
