# Supplementary material for: Contributions to the knowledge of slugs and semi-slugs (Gastropoda, Pulmonata, Stylommatophora) from Algeria
Source: Zookeys. 2026 Feb 27;1270:307–48. doi: 10.3897/zookeys.1270.156458 (PMC12966852; doi:10.3897/zookeys.1270.156458)
Supplement: XML Treatment for Ambigolimax parvipenis [file zookeys.1270.156458-treatment13.xml]

<!DOCTYPE tp:taxon-treatment
  PUBLIC "-//TaxonX//DTD Taxonomic Treatment Publishing DTD v0 20100105//EN" "tax-treatment-NSO.dtd">
<tp:taxon-treatment xmlns:tp="http://www.plazi.org/taxpub"><tp:treatment-meta><kwd-group><label>Taxon classification</label><kwd>
              <named-content content-type="kingdom">Animalia</named-content>
            </kwd><kwd>
              <named-content content-type="order">Stylommatophora</named-content>
            </kwd><kwd>
              <named-content content-type="family">Parmacellidae</named-content>
            </kwd></kwd-group><mixed-citation publication-type="journal"><person-group><name><surname>Ramdini</surname><given-names>Ramdane</given-names></name><name><surname>Liberto</surname><given-names>Fabio</given-names></name><name><surname>Sadouk</surname><given-names>Ghania</given-names></name><name><surname>Gregorini</surname><given-names>Armando</given-names></name><name><surname>Colomba</surname><given-names>Mariastella</given-names></name></person-group><article-title>Contributions to the knowledge of slugs and semi-slugs (<tp:taxon-name><tp:taxon-name-part taxon-name-part-type="class" reg="Gastropoda">Gastropoda</tp:taxon-name-part></tp:taxon-name>, <tp:taxon-name><tp:taxon-name-part taxon-name-part-type="infraclass" reg="Pulmonata">Pulmonata</tp:taxon-name-part></tp:taxon-name>, <tp:taxon-name><tp:taxon-name-part taxon-name-part-type="order" reg="Stylommatophora">Stylommatophora</tp:taxon-name-part></tp:taxon-name>) from Algeria</article-title><source>Zookeys</source><day>27</day><month>02</month><year>2026</year><volume>1270</volume><fpage>307</fpage><lpage>348</lpage><pub-id pub-id-type="doi">10.3897/zookeys.1270.156458</pub-id></mixed-citation></tp:treatment-meta><tp:nomenclature><tp:taxon-name><object-id xmlns:xlink="http://www.w3.org/1999/xlink" content-type="arpha" xlink:type="simple">674A20FF-E18A-5DD8-A14A-AF1FE2D84D2A</object-id><tp:taxon-name-part taxon-name-part-type="genus" reg="Ambigolimax">Ambigolimax</tp:taxon-name-part> <tp:taxon-name-part taxon-name-part-type="species" reg="parvipenis">parvipenis</tp:taxon-name-part></tp:taxon-name><tp:taxon-authority>Hutchinson, Reise &amp; Schlitt, 2022</tp:taxon-authority><xref ref-type="fig" rid="F6">Figs 21</xref><xref ref-type="fig" rid="F6">, 22</xref><xref ref-type="fig" rid="F6">, 23</xref><xref ref-type="fig" rid="F6">, 24</xref><xref ref-type="fig" rid="F6">, 25</xref><xref ref-type="fig" rid="F7">, 26</xref><xref ref-type="fig" rid="F7">, 27</xref><xref ref-type="fig" rid="F7">, 28, 71</xref><tp:nomenclature-citation-list><tp:nomenclature-citation><tp:taxon-name><tp:taxon-name-part taxon-name-part-type="genus" reg="Lehmannia">Lehmannia</tp:taxon-name-part> <tp:taxon-name-part taxon-name-part-type="species" reg="nyctelia">nyctelia</tp:taxon-name-part></tp:taxon-name><comment> – <xref ref-type="bibr" rid="B6">Borredà and Martínez-Ortí 2017</xref>: 4, fig. 5, Hutchinson et al. (<xref ref-type="bibr" rid="B34">2022</xref>: 31) – Spain: Chafarinas islands – Not <xref ref-type="bibr" rid="B8">Bourguignat 1861</xref>.</comment></tp:nomenclature-citation></tp:nomenclature-citation-list></tp:nomenclature><tp:treatment-sec sec-type="Material examined"><title>Material examined.</title><p>• 3 exx; Tizi-Ouzou, Mizrana, Mizrana Forest; <named-content xmlns:xlink="http://www.w3.org/1999/xlink" content-type="dwc:verbatimCoordinates" xlink:type="simple">36°50.050'N, 4°4.533'E</named-content>; 730 m a.s.l.; January 2020; R. Ramdini leg. • 10 exx; Algiers, Dely Ibrahim; <named-content xmlns:xlink="http://www.w3.org/1999/xlink" content-type="dwc:verbatimCoordinates" xlink:type="simple">36°45.233'N, 2°59.117'E</named-content>; 260 m a.s.l.; January 2020; R. Ramdini leg. • 6 exx; Tizi-Ouzou, Makouda, Tigoulmamine; <named-content xmlns:xlink="http://www.w3.org/1999/xlink" content-type="dwc:verbatimCoordinates" xlink:type="simple">36°48.167'N, 4°1.867'E</named-content>; 350 m a.s.l.; October 2020; R. Ramdini leg. • 14 exx; Tizi-Ouzou, Yakouren, Yakouren Forest; <named-content xmlns:xlink="http://www.w3.org/1999/xlink" content-type="dwc:verbatimCoordinates" xlink:type="simple">36°44.750'N, 4°26.100'E</named-content>; 720 m a.s.l.; November 2020; R. Ramdini leg.</p><fig id="F6" position="float" orientation="portrait"><object-id xmlns:xlink="http://www.w3.org/1999/xlink" content-type="doi" xlink:type="simple">10.3897/zookeys.1270.156458.figures21-25</object-id><object-id xmlns:xlink="http://www.w3.org/1999/xlink" content-type="arpha" xlink:type="simple">0B2BE062-4A52-54F7-807C-0A247D9E74A3</object-id><label>Figures 21–25.</label><caption><p>Colour variations of <italic><tp:taxon-name><tp:taxon-name-part taxon-name-part-type="genus" reg="Ambigolimax">Ambigolimax</tp:taxon-name-part> <tp:taxon-name-part taxon-name-part-type="species" reg="parvipenis">parvipenis</tp:taxon-name-part></tp:taxon-name></italic>. <bold>21</bold>. Tizi-Ouzou, El Kahra, Tamda; <bold>22, 23</bold>. Tizi-Ouzou, Makouda, Tigoulmamine; <bold>24</bold>. Tizi-Ouzou, Makouda, Tazarourt; <bold>25</bold>. Tizi-Ouzou, Makouda, Tigoulmamine.</p></caption><graphic xmlns:xlink="http://www.w3.org/1999/xlink" xlink:href="zookeys-1270-307_article-156458__-g006.jpg" id="oo_1550392.jpg" position="float" orientation="portrait" xlink:type="simple"><uri content-type="original_file" xlink:type="simple">https://binary.pensoft.net/fig/1550392</uri></graphic></fig><fig id="F7" position="float" orientation="portrait"><object-id xmlns:xlink="http://www.w3.org/1999/xlink" content-type="doi" xlink:type="simple">10.3897/zookeys.1270.156458.figures26-28</object-id><object-id xmlns:xlink="http://www.w3.org/1999/xlink" content-type="arpha" xlink:type="simple">A4EFEA06-498F-5C79-B134-63070103950E</object-id><label>Figures 26–28.</label><caption><p><italic><tp:taxon-name><tp:taxon-name-part taxon-name-part-type="genus" reg="Ambigolimax">Ambigolimax</tp:taxon-name-part> <tp:taxon-name-part taxon-name-part-type="species" reg="parvipenis">parvipenis</tp:taxon-name-part></tp:taxon-name></italic> genitalia. <bold>26</bold>. Distal genitalia, Algeria, Tigoulmamine; <bold>27</bold>. Internal view of penis, same specimen as in Fig. <xref ref-type="fig" rid="F7">26</xref>; <bold>28</bold>. Internal view of penis, Algeria, Tizi-Ouzou, Makouda, Tigoulmamine.</p></caption><graphic xmlns:xlink="http://www.w3.org/1999/xlink" xlink:href="zookeys-1270-307_article-156458__-g007.jpg" id="oo_1550393.jpg" position="float" orientation="portrait" xlink:type="simple"><uri content-type="original_file" xlink:type="simple">https://binary.pensoft.net/fig/1550393</uri></graphic></fig></tp:treatment-sec><tp:treatment-sec sec-type="Diagnosis"><title>Diagnosis.</title><p><italic><tp:taxon-name><tp:taxon-name-part taxon-name-part-type="genus" reg="Ambigolimax">Ambigolimax</tp:taxon-name-part> <tp:taxon-name-part taxon-name-part-type="species" reg="parvipenis">parvipenis</tp:taxon-name-part></tp:taxon-name></italic> is indistinguishable from <italic><tp:taxon-name><tp:taxon-name-part taxon-name-part-type="genus" reg="Ambigolimax">A.</tp:taxon-name-part> <tp:taxon-name-part taxon-name-part-type="species" reg="waterstoni">waterstoni</tp:taxon-name-part></tp:taxon-name></italic> by external morphology. However, the Algerian specimens show a colouration that is more variable, dark brown specimens with barely visible bands on the mantle, greyish specimens with eight rows of whitish spots on the body plus two dark grey bands on the mantle, and milky white specimens with two pale grey bands along the body (Figs <xref ref-type="fig" rid="F6">21–25</xref>). Short penis, with a rounded proximal part and a cylindrical and narrower distal part; the vas deferens enters the penial apex, while the retractor muscle is attached at a small distance or more laterally on the proximal penis (Fig. <xref ref-type="fig" rid="F7">26</xref>). Within the proximal penis, there is a convoluted crest, which in some specimens appears as a thick fleshy structure (Fig. <xref ref-type="fig" rid="F7">27</xref>); from it, two longitudinal flaps extend straight into the distal penis, joining together at their anterior ends (Fig. <xref ref-type="fig" rid="F7">28</xref>). This structure shows remarkable variability, the crest inside the penis may be barely outlined. The two parallel flaps may not join in the anterior part of the penis. Bursa copulatrix is variable in shape and size; however, when it is well developed, the bursa copulatrix plus its duct are twice as long as the penis. The long rectal caecum does not reach the posterior tip of the visceral sac.</p></tp:treatment-sec><tp:treatment-sec sec-type="Distribution"><title>Distribution.</title><p><italic><tp:taxon-name><tp:taxon-name-part taxon-name-part-type="genus" reg="Ambigolimax">Ambigolimax</tp:taxon-name-part> <tp:taxon-name-part taxon-name-part-type="species" reg="parvipenis">parvipenis</tp:taxon-name-part></tp:taxon-name></italic> is an invasive species with an unknown native range. Its presence in North Africa was first reported by <xref ref-type="bibr" rid="B6">Borredà and Martínez-Ortí (2017)</xref>, under the name <italic><tp:taxon-name><tp:taxon-name-part taxon-name-part-type="genus" reg="Lehmannia">Lehmannia</tp:taxon-name-part> <tp:taxon-name-part taxon-name-part-type="species" reg="nyctelia">nyctelia</tp:taxon-name-part></tp:taxon-name></italic> (see <xref ref-type="bibr" rid="B34">Hutchinson et al. 2022</xref>: 31). We document here the first confirmed records of <italic><tp:taxon-name><tp:taxon-name-part taxon-name-part-type="genus" reg="Ambigolimax">A.</tp:taxon-name-part> <tp:taxon-name-part taxon-name-part-type="species" reg="parvipenis">parvipenis</tp:taxon-name-part></tp:taxon-name></italic> from Algeria, where the species occurs widely in both natural and ruderal habitats, ranging from Algiers to Tizi-Ouzou.</p></tp:treatment-sec><tp:treatment-sec sec-type="Ecology"><title>Ecology.</title><p>Species found mainly under stones and plant debris, sampled in syntopy with <italic><tp:taxon-name><tp:taxon-name-part taxon-name-part-type="genus" reg="Milax">M.</tp:taxon-name-part> <tp:taxon-name-part taxon-name-part-type="species" reg="nigricans">nigricans</tp:taxon-name-part></tp:taxon-name></italic>; it is also found in olive groves and oak forests.</p></tp:treatment-sec><tp:treatment-sec sec-type="Remarks"><title>Remarks.</title><p><xref ref-type="bibr" rid="B8">Bourguignat (1861</xref>: 304) described <italic><tp:taxon-name><tp:taxon-name-part taxon-name-part-type="genus" reg="Limax">Limax</tp:taxon-name-part> <tp:taxon-name-part taxon-name-part-type="species" reg="raymondianus">raymondianus</tp:taxon-name-part></tp:taxon-name></italic> based on external characters only: cylindrical body, sharp and briefly keeled back; large, oblong mantle with rounded anterior and posterior margin; dark colour passing towards the foot to a yellowish grey. In the same paper, the caption of fig. 8, plate 16, refers to <italic><tp:taxon-name><tp:taxon-name-part taxon-name-part-type="genus" reg="Limax">Limax</tp:taxon-name-part> <tp:taxon-name-part taxon-name-part-type="species" reg="raymondianus">raymondianus</tp:taxon-name-part></tp:taxon-name></italic>; however, this appears to be a misprint as the slug illustrated shows a longer carina and a shield with a furrow, features typical of <italic><tp:taxon-name><tp:taxon-name-part taxon-name-part-type="genus" reg="Milax">Milax</tp:taxon-name-part></tp:taxon-name></italic>. <xref ref-type="bibr" rid="B10">Bourguignat (1862b)</xref> subsequently added two new figures (figs 1, 2, pl. 2) to the original one (now fig. 8, pl. 13) which, instead, correspond well to the description of <italic><tp:taxon-name><tp:taxon-name-part taxon-name-part-type="genus" reg="Limax">L.</tp:taxon-name-part> <tp:taxon-name-part taxon-name-part-type="species" reg="raymondianus">raymondianus</tp:taxon-name-part></tp:taxon-name></italic>.</p><p>Simroth (1885: 212, pl. 8, figs 14A, 15A) examined an adult slug from Algeria, showing a reddish-brown colouration on top, with paler flanks and dark chestnut bands on the mantle and back, a short penis, without appendix, and inside a convoluted crest into the proximal part and straight into the distal one (Fig. <xref ref-type="fig" rid="F8">29</xref>). That would all be consistent with a species of <italic><tp:taxon-name><tp:taxon-name-part taxon-name-part-type="genus" reg="Ambigolimax">Ambigolimax</tp:taxon-name-part></tp:taxon-name></italic>. However, <xref ref-type="bibr" rid="B63">Simroth (1885)</xref> noted the absence of a rectal caecum, as in <italic><tp:taxon-name><tp:taxon-name-part taxon-name-part-type="genus" reg="Malacolimax">Malacolimax</tp:taxon-name-part></tp:taxon-name></italic>. <xref ref-type="bibr" rid="B63">Simroth (1885)</xref> misclassified this slug as <italic><tp:taxon-name><tp:taxon-name-part taxon-name-part-type="genus" reg="Limax">L.</tp:taxon-name-part> <tp:taxon-name-part taxon-name-part-type="species" reg="nyctelius">nyctelius</tp:taxon-name-part></tp:taxon-name></italic>. <xref ref-type="bibr" rid="B53">Pollonera (1890a)</xref> examined some slugs from Oran (northwestern Algeria), lacking a rectal caecum, and he classified them as <italic><tp:taxon-name><tp:taxon-name-part taxon-name-part-type="genus" reg="Malacolimax">Malacolimax</tp:taxon-name-part> <tp:taxon-name-part taxon-name-part-type="species" reg="raymondianus">raymondianus</tp:taxon-name-part></tp:taxon-name></italic>. Pollonera described these specimens as having cylindrical bodies, short keels, and a rounded mantle at the front and rear; dark colour, laterally pale; short, thick penis without appendix; short vas deferens. Thus, Pollonera’s <italic><tp:taxon-name><tp:taxon-name-part taxon-name-part-type="genus" reg="Malacolimax">M.</tp:taxon-name-part> <tp:taxon-name-part taxon-name-part-type="species" reg="raymondianus">raymondianus</tp:taxon-name-part></tp:taxon-name></italic> corresponds well both to Bourguignat’s original description of <italic><tp:taxon-name><tp:taxon-name-part taxon-name-part-type="genus" reg="Limax">L.</tp:taxon-name-part> <tp:taxon-name-part taxon-name-part-type="species" reg="raymondianus">raymondianus</tp:taxon-name-part></tp:taxon-name></italic> and, concerning the anatomical features, to the specimens examined by <xref ref-type="bibr" rid="B63">Simroth (1885)</xref>. <xref ref-type="bibr" rid="B34">Hutchinson et al. (2022)</xref> highlighted the similarity in genital morphology between <italic><tp:taxon-name><tp:taxon-name-part taxon-name-part-type="genus" reg="Ambigolimax">A.</tp:taxon-name-part> <tp:taxon-name-part taxon-name-part-type="species" reg="parvipenis">parvipenis</tp:taxon-name-part></tp:taxon-name></italic> and the specimens examined by <xref ref-type="bibr" rid="B63">Simroth (1885)</xref> and <xref ref-type="bibr" rid="B53">Pollonera (1890a)</xref>. Nevertheless, <xref ref-type="bibr" rid="B34">Hutchinson et al. (2022)</xref> suggested that <italic><tp:taxon-name><tp:taxon-name-part taxon-name-part-type="genus" reg="Limax">L.</tp:taxon-name-part> <tp:taxon-name-part taxon-name-part-type="species" reg="nyctelius">nyctelius</tp:taxon-name-part></tp:taxon-name></italic> in <xref ref-type="bibr" rid="B63">Simroth (1885)</xref> and <italic><tp:taxon-name><tp:taxon-name-part taxon-name-part-type="genus" reg="Malacolimax">M.</tp:taxon-name-part> <tp:taxon-name-part taxon-name-part-type="species" reg="raymondianus">raymondianus</tp:taxon-name-part></tp:taxon-name></italic> in <xref ref-type="bibr" rid="B53">Pollonera (1890a)</xref> could be “a species of <italic><tp:taxon-name><tp:taxon-name-part taxon-name-part-type="genus" reg="Malacolimax">Malacolimax</tp:taxon-name-part></tp:taxon-name></italic> but perhaps of some other unknown or unexpected limacid genus lacking a caecum, or possibly even an aberrant member of a genus whose other species do have a caecum”.</p><fig id="F8" position="float" orientation="portrait"><object-id xmlns:xlink="http://www.w3.org/1999/xlink" content-type="doi" xlink:type="simple">10.3897/zookeys.1270.156458.figures29-30</object-id><object-id xmlns:xlink="http://www.w3.org/1999/xlink" content-type="arpha" xlink:type="simple">7996FAF5-982E-5193-8A4B-2DA7AD20374F</object-id><label>Figures 29, 30.</label><caption><p>Genital morphology of North African slugs as illustrated in 19<sup>th</sup> century literature. <bold>29</bold>. Detail of plate 8 from <xref ref-type="bibr" rid="B63">Simroth (1885)</xref> showing the genitalia (on the left) and the opened penis (on the right) of the slug named “<italic><tp:taxon-name><tp:taxon-name-part taxon-name-part-type="genus" reg="Limax">Limax</tp:taxon-name-part> <tp:taxon-name-part taxon-name-part-type="species" reg="nyctelius">nyctelius</tp:taxon-name-part></tp:taxon-name></italic>”; <bold>30</bold>. Detail of plate 22 from <xref ref-type="bibr" rid="B25">Germain (1908)</xref> showing the genitalia of <tp:taxon-name><tp:taxon-name-part taxon-name-part-type="genus" reg="Agriolimax">Agriolimax</tp:taxon-name-part> (<tp:taxon-name-part taxon-name-part-type="subgenus" reg="Malacolimax">Malacolimax</tp:taxon-name-part>) <tp:taxon-name-part taxon-name-part-type="species" reg="kervillei">kervillei</tp:taxon-name-part></tp:taxon-name>, here regarded as <italic><tp:taxon-name><tp:taxon-name-part taxon-name-part-type="genus" reg="Ambigolimax">Ambigolimax</tp:taxon-name-part></tp:taxon-name></italic> sp.</p></caption><graphic xmlns:xlink="http://www.w3.org/1999/xlink" xlink:href="zookeys-1270-307_article-156458__-g008.jpg" id="oo_1550394.jpg" position="float" orientation="portrait" xlink:type="simple"><uri content-type="original_file" xlink:type="simple">https://binary.pensoft.net/fig/1550394</uri></graphic></fig><p>From Algiers, the type locality of <italic><tp:taxon-name><tp:taxon-name-part taxon-name-part-type="genus" reg="Limax">Limax</tp:taxon-name-part> <tp:taxon-name-part taxon-name-part-type="species" reg="raymondianus">raymondianus</tp:taxon-name-part></tp:taxon-name></italic>, we collected only one species of <italic><tp:taxon-name><tp:taxon-name-part taxon-name-part-type="genus" reg="Ambigolimax">Ambigolimax</tp:taxon-name-part></tp:taxon-name></italic>, namely <italic><tp:taxon-name><tp:taxon-name-part taxon-name-part-type="genus" reg="Ambigolimax">A.</tp:taxon-name-part> <tp:taxon-name-part taxon-name-part-type="species" reg="parvipenis">parvipenis</tp:taxon-name-part></tp:taxon-name></italic>. This species appears to be native, as it is widespread in Algeria in natural habitats, including Kabylia and Tizi-Ouzou. If the absence of a caecum in the specimens examined by <xref ref-type="bibr" rid="B63">Simroth (1885)</xref> and <xref ref-type="bibr" rid="B53">Pollonera (1890a)</xref> was due to an oversight or a malformation, <italic><tp:taxon-name><tp:taxon-name-part taxon-name-part-type="genus" reg="Ambigolimax">A.</tp:taxon-name-part> <tp:taxon-name-part taxon-name-part-type="species" reg="parvipenis">parvipenis</tp:taxon-name-part></tp:taxon-name></italic> could potentially be considered a junior synonym of <italic><tp:taxon-name><tp:taxon-name-part taxon-name-part-type="genus" reg="Ambigolimax">A.</tp:taxon-name-part> <tp:taxon-name-part taxon-name-part-type="species" reg="raymondianus">raymondianus</tp:taxon-name-part></tp:taxon-name></italic>. To address this taxonomic issue, we searched for syntypes of <italic><tp:taxon-name><tp:taxon-name-part taxon-name-part-type="genus" reg="Limax">L.</tp:taxon-name-part> <tp:taxon-name-part taxon-name-part-type="species" reg="raymondianus">raymondianus</tp:taxon-name-part></tp:taxon-name></italic> in the Bourguignat collection at the Natural History Museum of Geneva (<abbrev xmlns:xlink="http://www.w3.org/1999/xlink" content-type="institution" xlink:title="Natural History Museum of Geneva" xlink:type="simple">NHMG</abbrev>) and at the National Museum of Natural History in Paris (<abbrev xmlns:xlink="http://www.w3.org/1999/xlink" content-type="institution" xlink:title="National Museum of Natural History in Paris" xlink:type="simple">NHMP</abbrev>). Unfortunately, no syntypes were located. Additional research at the Natural History Museum in London (<abbrev xmlns:xlink="http://www.w3.org/1999/xlink" content-type="institution" xlink:title="Natural History Museum in London" xlink:type="simple">NHML</abbrev>) also failed to yield syntypes or topotypes. We were able to trace only two specimens from the Bourguignat collection labelled <italic><tp:taxon-name><tp:taxon-name-part taxon-name-part-type="genus" reg="Limax">L.</tp:taxon-name-part> <tp:taxon-name-part taxon-name-part-type="species" reg="raymondianus">raymondianus</tp:taxon-name-part></tp:taxon-name></italic>. These cannot be regarded as syntypes, as they originate from Theniet El Had, in the Ouarsenis Massif of the Atlas Tellien, ca 140 km southwest of the type locality, Algiers. One specimen had already been dissected, and its poor state of preservation prevents reliable identification; therefore, these specimens did not provide useful information.</p><p>Since the occurrence of a slug genus lacking a caecum in Algeria, as well as the possible presence of additional <italic><tp:taxon-name><tp:taxon-name-part taxon-name-part-type="genus" reg="Ambigolimax">Ambigolimax</tp:taxon-name-part></tp:taxon-name></italic> species near Algiers, cannot be ruled out, we prefer to retain <italic><tp:taxon-name><tp:taxon-name-part taxon-name-part-type="genus" reg="Limax">L.</tp:taxon-name-part> <tp:taxon-name-part taxon-name-part-type="species" reg="raymondianus">raymondianus</tp:taxon-name-part></tp:taxon-name></italic> as a taxon inquirendum pending further research.</p><p><xref ref-type="bibr" rid="B25">Germain (1908)</xref> described the new species <tp:taxon-name><tp:taxon-name-part taxon-name-part-type="genus" reg="Agriolimax">Agriolimax</tp:taxon-name-part> (<tp:taxon-name-part taxon-name-part-type="subgenus" reg="Malacolimax">Malacolimax</tp:taxon-name-part>) <tp:taxon-name-part taxon-name-part-type="species" reg="kervillei">kervillei</tp:taxon-name-part></tp:taxon-name> from Aïn-Drahm (Kroumirie, northwestern Tunisia). He illustrated the genitalia of a specimen with a short, thick penis without an appendix, and he stated these slugs were immature. <xref ref-type="bibr" rid="B59">Regteren Altena (1966)</xref> pointed out that the reproductive organs figured in the original description of <tp:taxon-name><tp:taxon-name-part taxon-name-part-type="genus" reg="Agriolimax">A.</tp:taxon-name-part> (<tp:taxon-name-part taxon-name-part-type="subgenus" reg="Malacolimax">M.</tp:taxon-name-part>) <tp:taxon-name-part taxon-name-part-type="species" reg="kervillei">kervillei</tp:taxon-name-part></tp:taxon-name> do not belong to a juvenile specimen as Germain (1908: 141) thought, because the glandular tissue of the sperm oviduct is as well developed as the bursa copulatrix (Fig. 30). We agree with this view. On the other hand, <xref ref-type="bibr" rid="B59">Regteren Altena (1966)</xref> speculated that the penis could be strongly contracted and bent backwards. Based on the data presented here, <tp:taxon-name><tp:taxon-name-part taxon-name-part-type="genus" reg="Agriolimax"/><tp:taxon-name-part taxon-name-part-type="species">kervillei</tp:taxon-name-part></tp:taxon-name> could be a senior synonym of <italic><tp:taxon-name><tp:taxon-name-part taxon-name-part-type="genus" reg="Ambigolimax">A.</tp:taxon-name-part> <tp:taxon-name-part taxon-name-part-type="species" reg="parvipenis">parvipenis</tp:taxon-name-part></tp:taxon-name></italic>. However, the schematic drawing provided by <xref ref-type="bibr" rid="B25">Germain (1908)</xref> (Fig. 30) shows a penis proportionally larger than that of <italic><tp:taxon-name><tp:taxon-name-part taxon-name-part-type="genus" reg="Ambigolimax">A.</tp:taxon-name-part> <tp:taxon-name-part taxon-name-part-type="species" reg="parvipenis">parvipenis</tp:taxon-name-part></tp:taxon-name></italic> and the vas deferens attached laterally (apically in <italic><tp:taxon-name><tp:taxon-name-part taxon-name-part-type="genus" reg="Ambigolimax">A.</tp:taxon-name-part> <tp:taxon-name-part taxon-name-part-type="species" reg="parvipenis">parvipenis</tp:taxon-name-part></tp:taxon-name></italic>). Further studies on specimens from Tunisia are needed to ascertain the taxonomic status of Germain’s species.</p><p><xref ref-type="bibr" rid="B1">Abbes et al. (2010)</xref> did not record <italic><tp:taxon-name><tp:taxon-name-part taxon-name-part-type="genus" reg="Malacolimax">Malacolimax</tp:taxon-name-part></tp:taxon-name></italic> or <italic><tp:taxon-name><tp:taxon-name-part taxon-name-part-type="genus" reg="Ambigolimax">Ambigolimax</tp:taxon-name-part></tp:taxon-name></italic> without a penial appendix from Tunisia, but recorded <italic><tp:taxon-name><tp:taxon-name-part taxon-name-part-type="genus" reg="Lehmannia">L.</tp:taxon-name-part> <tp:taxon-name-part taxon-name-part-type="species" reg="melitensis">melitensis</tp:taxon-name-part></tp:taxon-name></italic> and <italic><tp:taxon-name><tp:taxon-name-part taxon-name-part-type="genus" reg="Lehmannia">L.</tp:taxon-name-part> <tp:taxon-name-part taxon-name-part-type="species" reg="marginata">marginata</tp:taxon-name-part></tp:taxon-name></italic>. The report of the latter species could be a misidentification of <italic><tp:taxon-name><tp:taxon-name-part taxon-name-part-type="genus" reg="Ambigolimax">A.</tp:taxon-name-part> <tp:taxon-name-part taxon-name-part-type="species" reg="valentianus">valentianus</tp:taxon-name-part></tp:taxon-name></italic> (see above and <xref ref-type="bibr" rid="B6">Borredà and Martínez-Ortí 2017</xref>).</p><sec sec-type="Family Agriolimacidae H. Wagner, 1935" id="sec9"><title>Family <tp:taxon-name><tp:taxon-name-part taxon-name-part-type="family" reg="Agriolimacidae">Agriolimacidae</tp:taxon-name-part></tp:taxon-name> H. Wagner, 1935</title><p>
              <bold>Subfamily <tp:taxon-name><tp:taxon-name-part taxon-name-part-type="subfamily" reg="Agriolimacinae">Agriolimacinae</tp:taxon-name-part></tp:taxon-name> H. Wagner, 1935</bold>
            </p></sec></tp:treatment-sec><ref-list><ref id="B6"><mixed-citation xmlns:xlink="http://www.w3.org/1999/xlink" xlink:type="simple">Borredà V, Martínez-Ortí A (2017) Contribution to the knowledge of the terrestrial slugs (<tp:taxon-name><tp:taxon-name-part taxon-name-part-type="class">Gastropoda</tp:taxon-name-part></tp:taxon-name>, <tp:taxon-name><tp:taxon-name-part taxon-name-part-type="infraclass">Pulmonata</tp:taxon-name-part></tp:taxon-name>) of the Maghreb. Iberus : Revista de la Sociedad Española de Malacología 35(1): 1–10. <ext-link xlink:href="https://roderic.uv.es/rest/api/core/bitstreams/352ef7aa-9625-41db-99c3-3d02b1b0f8c0/content" ext-link-type="uri" xlink:type="simple">https://roderic.uv.es/rest/api/core/bitstreams/352ef7aa-9625-41db-99c3-3d02b1b0f8c0/content</ext-link></mixed-citation></ref><ref id="B34"><mixed-citation xmlns:xlink="http://www.w3.org/1999/xlink" xlink:type="simple">Hutchinson JMC, Reise H, Schlitt B (2022) Will the real <italic><tp:taxon-name><tp:taxon-name-part taxon-name-part-type="genus">Limax</tp:taxon-name-part> <tp:taxon-name-part taxon-name-part-type="species">nyctelius</tp:taxon-name-part></tp:taxon-name></italic> please step forward: <italic><tp:taxon-name><tp:taxon-name-part taxon-name-part-type="genus">Lehmannia</tp:taxon-name-part></tp:taxon-name></italic>, <italic><tp:taxon-name><tp:taxon-name-part taxon-name-part-type="genus">Ambigolimax</tp:taxon-name-part></tp:taxon-name></italic>, or <italic><tp:taxon-name><tp:taxon-name-part taxon-name-part-type="genus">Malacolimax</tp:taxon-name-part></tp:taxon-name></italic>? No, <italic><tp:taxon-name><tp:taxon-name-part taxon-name-part-type="genus">Letourneuxia</tp:taxon-name-part></tp:taxon-name></italic>! Archiv für Molluskenkunde 151(1): 19–41. <ext-link xlink:href="10.1127/arch.moll/151/019-041" ext-link-type="doi" xlink:type="simple">https://doi.org/10.1127/arch.moll/151/019-041</ext-link></mixed-citation></ref><ref id="B8"><mixed-citation xmlns:xlink="http://www.w3.org/1999/xlink" xlink:type="simple">Bourguignat JR (1861–1862) Des Limaces algériennes. Revue et Magasin de zoologie pure et appliquée Série II, 13(7): 299-306 [[1861] 13(12): pl. 16, fig. 8]. <ext-link xlink:href="https://www.biodiversitylibrary.org/item/20623#page/319/mode/1up" ext-link-type="uri" xlink:type="simple">https://www.biodiversitylibrary.org/item/20623#page/319/mode/1up</ext-link></mixed-citation></ref><ref id="B10"><mixed-citation xmlns:xlink="http://www.w3.org/1999/xlink" xlink:type="simple">Bourguignat JR (1862b) Des Limaces algériennes. In: Bourguignat JR (Ed.) Les Spéciléges malacologiques. Baillière, Paris 4: 33–43 [pls 1, 2, pl. 13 fig. 8]. <ext-link xlink:href="https://archive.org/details/Spiclilegesmala00Bour/page/32/mode/2up" ext-link-type="uri" xlink:type="simple">https://archive.org/details/Spiclilegesmala00Bour/page/32/mode/2up</ext-link></mixed-citation></ref><ref id="B63"><mixed-citation xmlns:xlink="http://www.w3.org/1999/xlink" xlink:type="simple">Simroth H (1885) Versuch einer Naturgeschichte der deutschen Nachtschnecken und ihrer europäischen Verwandten. Zeitschrift für wissenschaftliche zoologie 42: 203–366 [pls 7–11]. <ext-link xlink:href="https://www.biodiversitylibrary.org/item/163083#page/247/mode/1up" ext-link-type="uri" xlink:type="simple">https://www.biodiversitylibrary.org/item/163083#page/247/mode/1up</ext-link></mixed-citation></ref><ref id="B25"><mixed-citation xmlns:xlink="http://www.w3.org/1999/xlink" xlink:type="simple">Germain L (1908) Étude sur les Mollusques recueillis par M. Henri Gadeau de Kerville pendant son voyage en Khroumirie (Tunisie). In: Gadeau de Kerville H (Ed.) Voyage zoologique en Khroumirie (Tunisie). Baillière et Fils, Paris, 1–296. <ext-link xlink:href="10.5962/bhl.title.13096" ext-link-type="doi" xlink:type="simple">https://doi.org/10.5962/bhl.title.13096</ext-link></mixed-citation></ref><ref id="B53"><mixed-citation xmlns:xlink="http://www.w3.org/1999/xlink" xlink:type="simple">Pollonera C (1890a) Intorno a due Limacidi dell’Algeria. Bollettino dei Musei di Zoologia ed Anatomia comparata della Regia Università di Torino 5(74): 1–4. <ext-link xlink:href="https://www.biodiversitylibrary.org/item/43009#page/9/mode/1up" ext-link-type="uri" xlink:type="simple">https://www.biodiversitylibrary.org/item/43009#page/9/mode/1up</ext-link></mixed-citation></ref><ref id="B59"><mixed-citation xmlns:xlink="http://www.w3.org/1999/xlink" xlink:type="simple">Regteren Altena CO van (1966) Notes on land slugs, 11. <tp:taxon-name><tp:taxon-name-part taxon-name-part-type="family">Arionidae</tp:taxon-name-part></tp:taxon-name>, <tp:taxon-name><tp:taxon-name-part taxon-name-part-type="family">Milacidae</tp:taxon-name-part></tp:taxon-name> and <tp:taxon-name><tp:taxon-name-part taxon-name-part-type="family">Limacidae</tp:taxon-name-part></tp:taxon-name> from south Africa (<tp:taxon-name><tp:taxon-name-part taxon-name-part-type="subkingdom">Mollusca</tp:taxon-name-part></tp:taxon-name>, <tp:taxon-name><tp:taxon-name-part taxon-name-part-type="class">Gastropoda</tp:taxon-name-part></tp:taxon-name><tp:taxon-name><tp:taxon-name-part taxon-name-part-type="infraclass">Pulmonata</tp:taxon-name-part></tp:taxon-name>). Zoologische Mededelingen 41: 269–298 [pls 1, 2].</mixed-citation></ref><ref id="B1"><mixed-citation xmlns:xlink="http://www.w3.org/1999/xlink" xlink:type="simple">Abbes I, Liberto F, Castillejo J, Nouira S (2010) A review of slugs and semi-slugs of Tunisia (<tp:taxon-name><tp:taxon-name-part taxon-name-part-type="family">Testacellidae</tp:taxon-name-part></tp:taxon-name>, <tp:taxon-name><tp:taxon-name-part taxon-name-part-type="family">Milacidae</tp:taxon-name-part></tp:taxon-name> and <tp:taxon-name><tp:taxon-name-part taxon-name-part-type="family">Limacidae</tp:taxon-name-part></tp:taxon-name>). Journal of Conchology 40: 219–232. <ext-link xlink:href="https://conchsoc.org/sites/default/files/jconch/40/2/2010-40211.pdf" ext-link-type="uri" xlink:type="simple">https://conchsoc.org/sites/default/files/jconch/40/2/2010-40211.pdf</ext-link></mixed-citation></ref></ref-list></tp:taxon-treatment>
