# Supplementary material for: Contributions to the knowledge of slugs and semi-slugs (Gastropoda, Pulmonata, Stylommatophora) from Algeria
Source: Zookeys. 2026 Feb 27;1270:307–48. doi: 10.3897/zookeys.1270.156458 (PMC12966852; doi:10.3897/zookeys.1270.156458)
Supplement: XML Treatment for Deroceras cf. brondelianum [file zookeys.1270.156458-treatment15.xml]

<!DOCTYPE tp:taxon-treatment
  PUBLIC "-//TaxonX//DTD Taxonomic Treatment Publishing DTD v0 20100105//EN" "tax-treatment-NSO.dtd">
<tp:taxon-treatment xmlns:tp="http://www.plazi.org/taxpub"><tp:treatment-meta><kwd-group><label>Taxon classification</label><kwd>
              <named-content content-type="kingdom">Animalia</named-content>
            </kwd><kwd>
              <named-content content-type="order">Stylommatophora</named-content>
            </kwd><kwd>
              <named-content content-type="family">Agriolimacidae</named-content>
            </kwd></kwd-group><mixed-citation publication-type="journal"><person-group><name><surname>Ramdini</surname><given-names>Ramdane</given-names></name><name><surname>Liberto</surname><given-names>Fabio</given-names></name><name><surname>Sadouk</surname><given-names>Ghania</given-names></name><name><surname>Gregorini</surname><given-names>Armando</given-names></name><name><surname>Colomba</surname><given-names>Mariastella</given-names></name></person-group><article-title>Contributions to the knowledge of slugs and semi-slugs (<tp:taxon-name><tp:taxon-name-part taxon-name-part-type="class" reg="Gastropoda">Gastropoda</tp:taxon-name-part></tp:taxon-name>, <tp:taxon-name><tp:taxon-name-part taxon-name-part-type="infraclass" reg="Pulmonata">Pulmonata</tp:taxon-name-part></tp:taxon-name>, <tp:taxon-name><tp:taxon-name-part taxon-name-part-type="order" reg="Stylommatophora">Stylommatophora</tp:taxon-name-part></tp:taxon-name>) from Algeria</article-title><source>Zookeys</source><day>27</day><month>02</month><year>2026</year><volume>1270</volume><fpage>307</fpage><lpage>348</lpage><pub-id pub-id-type="doi">10.3897/zookeys.1270.156458</pub-id></mixed-citation></tp:treatment-meta><tp:nomenclature><tp:taxon-name><object-id xmlns:xlink="http://www.w3.org/1999/xlink" content-type="arpha" xlink:type="simple">A543A27F-0BC2-5B69-A596-9B4E648C8D83</object-id>
                		<tp:taxon-name-part taxon-name-part-type="genus" reg="Deroceras">Deroceras</tp:taxon-name-part> <tp:taxon-name-part taxon-name-part-type="uncertainty-rank">cf.</tp:taxon-name-part> <tp:taxon-name-part taxon-name-part-type="species" reg="brondelianum">brondelianum</tp:taxon-name-part>
                	</tp:taxon-name><tp:taxon-authority>(Bourguignat, 1861),</tp:taxon-authority><tp:taxon-status xmlns:xlink="http://www.w3.org/1999/xlink" xlink:type="simple">
comb. nov.</tp:taxon-status><xref ref-type="fig" rid="F9">Figs 31–36, 61</xref><tp:nomenclature-citation-list><tp:nomenclature-citation><tp:taxon-name><tp:taxon-name-part taxon-name-part-type="genus" reg="Limax">Limax</tp:taxon-name-part> <tp:taxon-name-part taxon-name-part-type="species" reg="brondelianus">brondelianus</tp:taxon-name-part></tp:taxon-name><comment> – Bourguignat 1861: 302–303 – Environs d’Alger. <xref ref-type="bibr" rid="B10">Bourguignat 1862b</xref>: 37–38, pl. 2, figs 5–7 – Environs d’Alger.</comment></tp:nomenclature-citation><tp:nomenclature-citation><tp:taxon-name><tp:taxon-name-part taxon-name-part-type="genus" reg="Krynickillus">Krynickillus</tp:taxon-name-part> <tp:taxon-name-part taxon-name-part-type="species" reg="brondelianus">brondelianus</tp:taxon-name-part></tp:taxon-name><comment> – Bourguignat 1864: 43–44, pl. 1, figs 9–11 – Environs d’Alger.</comment></tp:nomenclature-citation></tp:nomenclature-citation-list></tp:nomenclature><tp:treatment-sec sec-type="Material examined"><title>Material examined.</title><p>• 2 exx; Boumerdès, Afir; <named-content xmlns:xlink="http://www.w3.org/1999/xlink" content-type="dwc:verbatimCoordinates" xlink:type="simple">36°54.033'N, 3°58.350'E</named-content>; 10 m a.s.l.; January 2019; R. Ramdini leg. • 3 exx; Tizi-Ouzou, Makouda, Tazarourt; <named-content xmlns:xlink="http://www.w3.org/1999/xlink" content-type="dwc:verbatimCoordinates" xlink:type="simple">36°48.083'N, 4°1.367'E</named-content>; 340 m a.s.l.; November 2020; R. Ramdini leg. • 4 exx; Tizi-Ouzou, Makouda, Tigoulmamine; <named-content xmlns:xlink="http://www.w3.org/1999/xlink" content-type="dwc:verbatimCoordinates" xlink:type="simple">36°48.167'N, 4°1.867'E</named-content>; 350 m a.s.l.; December 2020; R. Ramdini leg. • 5 exx; Tizi-Ouzou, Yakouren, Yakouren Forest; <named-content xmlns:xlink="http://www.w3.org/1999/xlink" content-type="dwc:verbatimCoordinates" xlink:type="simple">36°44.750'N, 4°26.100'E</named-content>; 720 m a.s.l.; December 2020; R. Ramdini leg. • 2 exx; Jijel, National Park of Taza, Garouche forest; <named-content xmlns:xlink="http://www.w3.org/1999/xlink" content-type="dwc:verbatimCoordinates" xlink:type="simple">36°40.033'N, 5°38.367'E</named-content>; 700 m a.s.l.; January 2021; G. Sadouk leg.</p><fig id="F9" position="float" orientation="portrait"><object-id xmlns:xlink="http://www.w3.org/1999/xlink" content-type="doi" xlink:type="simple">10.3897/zookeys.1270.156458.figures31-36</object-id><object-id xmlns:xlink="http://www.w3.org/1999/xlink" content-type="arpha" xlink:type="simple">015C8F86-8232-56DF-964E-E233A84EFAB8</object-id><label>Figures 31–36.</label><caption><p><italic><tp:taxon-name><tp:taxon-name-part taxon-name-part-type="genus" reg="Deroceras">Deroceras</tp:taxon-name-part> <tp:taxon-name-part taxon-name-part-type="uncertainty-rank">cf.</tp:taxon-name-part> <tp:taxon-name-part taxon-name-part-type="species" reg="brondelianum">brondelianum</tp:taxon-name-part></tp:taxon-name></italic>. <bold>31, 32</bold>. Living specimen, Tizi-Ouzou, Makouda, Tigoulmamine; <bold>33</bold>. Genitalia, Tizi Ouzou, Yakouren Forest; <bold>34</bold>. Open genitalia with stimulator, same specimen as in Fig. <xref ref-type="fig" rid="F9">33</xref>; <bold>35</bold>. Genitalia, Tizi-Ouzou, Makouda, Tigoulmamine; <bold>36</bold>. Internal view of penis, Tizi Ouzou, Yakouren Fores.</p></caption><graphic xmlns:xlink="http://www.w3.org/1999/xlink" xlink:href="zookeys-1270-307_article-156458__-g009.jpg" id="oo_1550395.jpg" position="float" orientation="portrait" xlink:type="simple"><uri content-type="original_file" xlink:type="simple">https://binary.pensoft.net/fig/1550395</uri></graphic></fig></tp:treatment-sec><tp:treatment-sec sec-type="Diagnosis"><title>Diagnosis.</title><p><italic><tp:taxon-name><tp:taxon-name-part taxon-name-part-type="genus" reg="Deroceras">Deroceras</tp:taxon-name-part> <tp:taxon-name-part taxon-name-part-type="uncertainty-rank">cf.</tp:taxon-name-part> <tp:taxon-name-part taxon-name-part-type="species" reg="brondelianum">brondelianum</tp:taxon-name-part></tp:taxon-name></italic> is externally similar to all other <italic><tp:taxon-name><tp:taxon-name-part taxon-name-part-type="genus" reg="Deroceras">Deroceras</tp:taxon-name-part></tp:taxon-name></italic> species. Its colour is from dark brown to pale brown to white, with numerous small darker spots (Figs <xref ref-type="fig" rid="F9">31–32</xref>). Penis divided by a more or less shallow constriction into a broad, rounded, or oval distal part and a smaller, rounded, or oval proximal part; the latter is devoid of appendix and digitiform glands. The vas deferens enters the penis in the transition zone between the distal and proximal penis; the unbranched retractor muscle attaches to the penis side by side with the vas deferens or laterally to the proximal penis (Figs <xref ref-type="fig" rid="F9">33–35</xref>). Inside the distal penis, there is a cone-shaped stimulator with an oval base (Fig. <xref ref-type="fig" rid="F9">34</xref>). The stimulator and internal walls of the penis are covered with striae resembling fingerprints (Fig. <xref ref-type="fig" rid="F9">36</xref>). No caecum was observed.</p></tp:treatment-sec><tp:treatment-sec sec-type="Distribution"><title>Distribution.</title><p>Endemic species of northern Algeria.</p></tp:treatment-sec><tp:treatment-sec sec-type="Ecology"><title>Ecology.</title><p>This slug prefers shady and very humid environments; it has been found only in the winter season (December–February); during the day, it takes refuge under tree trunks and decaying vegetation.</p></tp:treatment-sec><tp:treatment-sec sec-type="Remarks"><title>Remarks.</title><p>In our opinion, <italic><tp:taxon-name><tp:taxon-name-part taxon-name-part-type="genus" reg="Limax">L.</tp:taxon-name-part> <tp:taxon-name-part taxon-name-part-type="species" reg="brondelianus">brondelianus</tp:taxon-name-part></tp:taxon-name></italic> should be placed within the family <tp:taxon-name><tp:taxon-name-part taxon-name-part-type="family" reg="Agriolimacidae">Agriolimacidae</tp:taxon-name-part></tp:taxon-name> based on Bourguignat’s statement that it is closely related to the genus <italic><tp:taxon-name><tp:taxon-name-part taxon-name-part-type="genus" reg="Krynickia">Krynickia</tp:taxon-name-part></tp:taxon-name></italic> [synonym of <italic><tp:taxon-name><tp:taxon-name-part taxon-name-part-type="genus" reg="Krynickillus">Krynickillus</tp:taxon-name-part></tp:taxon-name></italic> Kaleniczenko, 1851 (<tp:taxon-name><tp:taxon-name-part taxon-name-part-type="family" reg="Agriolimacidae">Agriolimacidae</tp:taxon-name-part></tp:taxon-name>)] as well as on Bourguignat’s description: the respiratory pore located posteriorly on the right margin of the mantle, the size (25 mm contracted, 40–45 mm extended), the broad and anteriorly elongated mantle, and the dorsum briefly keeled.</p><p><xref ref-type="bibr" rid="B8">Bourguignat (1861</xref>) described <italic><tp:taxon-name><tp:taxon-name-part taxon-name-part-type="genus" reg="Deroceras">D.</tp:taxon-name-part> <tp:taxon-name-part taxon-name-part-type="species" reg="brondelianum">brondelianum</tp:taxon-name-part></tp:taxon-name></italic> from the surroundings of Algiers as having a very dark back and mantle and yellowish-grey sides. We have examined <italic><tp:taxon-name><tp:taxon-name-part taxon-name-part-type="genus" reg="Deroceras">Deroceras</tp:taxon-name-part></tp:taxon-name></italic> specimens from the Boumerdès (ca 40 km east of Algiers) and Tizi-Ouzou regions. These <italic><tp:taxon-name><tp:taxon-name-part taxon-name-part-type="genus" reg="Deroceras">Deroceras</tp:taxon-name-part></tp:taxon-name></italic> have a variable external colouration, but some specimens show a colouration similar to that described by Bourguignat for <italic><tp:taxon-name><tp:taxon-name-part taxon-name-part-type="genus" reg="Deroceras">D.</tp:taxon-name-part> <tp:taxon-name-part taxon-name-part-type="species" reg="brondelianum">brondelianum</tp:taxon-name-part></tp:taxon-name></italic>. They may correspond to <italic><tp:taxon-name><tp:taxon-name-part taxon-name-part-type="genus" reg="Deroceras">Deroceras</tp:taxon-name-part> <tp:taxon-name-part taxon-name-part-type="species" reg="brondelianum">brondelianum</tp:taxon-name-part></tp:taxon-name></italic> in our opinion; however, we did not observe the distinctive papillate texture on the tentacles as described by <xref ref-type="bibr" rid="B8">Bourguignat (1861)</xref>. Whether this papillate texture represents a diagnostic feature of <italic><tp:taxon-name><tp:taxon-name-part taxon-name-part-type="genus" reg="Deroceras">D.</tp:taxon-name-part> <tp:taxon-name-part taxon-name-part-type="species" reg="brondelianum">brondelianum</tp:taxon-name-part></tp:taxon-name></italic>, an indication of an unknown genus, or a malformation caused by infection remains uncertain. In an effort to resolve this taxonomic issue, we searched for syntypes of both <italic><tp:taxon-name><tp:taxon-name-part taxon-name-part-type="genus" reg="Deroceras">D.</tp:taxon-name-part> <tp:taxon-name-part taxon-name-part-type="species" reg="brondelianum">brondelianum</tp:taxon-name-part></tp:taxon-name></italic> and the second <italic><tp:taxon-name><tp:taxon-name-part taxon-name-part-type="genus" reg="Deroceras">Deroceras</tp:taxon-name-part></tp:taxon-name></italic> species described by Bourguignat from Algeria, namely <italic><tp:taxon-name><tp:taxon-name-part taxon-name-part-type="genus" reg="Deroceras">D.</tp:taxon-name-part> <tp:taxon-name-part taxon-name-part-type="species" reg="subsaxanum">subsaxanum</tp:taxon-name-part></tp:taxon-name></italic> (type locality: <tp:taxon-name><tp:taxon-name-part taxon-name-part-type="genus" reg="Constantina">Constantina</tp:taxon-name-part></tp:taxon-name>). Unfortunately, no syntypes were located in the Bourguignat collection at <abbrev xmlns:xlink="http://www.w3.org/1999/xlink" content-type="institution" xlink:title="Natural History Museum of Geneva" xlink:type="simple">NHMG</abbrev> or <abbrev xmlns:xlink="http://www.w3.org/1999/xlink" content-type="institution" xlink:title="National Museum of Natural History in Paris" xlink:type="simple">NHMP</abbrev>. Pending further research on topotypes of <italic><tp:taxon-name><tp:taxon-name-part taxon-name-part-type="genus" reg="Deroceras">D.</tp:taxon-name-part> <tp:taxon-name-part taxon-name-part-type="species" reg="subsaxanum">subsaxanum</tp:taxon-name-part></tp:taxon-name></italic> and on the nature of the papillate texture on the tentacles of <italic><tp:taxon-name><tp:taxon-name-part taxon-name-part-type="genus" reg="Deroceras">D.</tp:taxon-name-part> <tp:taxon-name-part taxon-name-part-type="species" reg="brondelianum">brondelianum</tp:taxon-name-part></tp:taxon-name></italic>, we provisionally regard our specimens from Algiers as <italic><tp:taxon-name><tp:taxon-name-part taxon-name-part-type="genus" reg="Deroceras">Deroceras</tp:taxon-name-part> <tp:taxon-name-part taxon-name-part-type="uncertainty-rank">cf.</tp:taxon-name-part> <tp:taxon-name-part taxon-name-part-type="species" reg="brondelianum">brondelianum</tp:taxon-name-part></tp:taxon-name></italic>.</p><p>The genitalia of these specimens exhibit characters not known in other <italic><tp:taxon-name><tp:taxon-name-part taxon-name-part-type="genus" reg="Deroceras">Deroceras</tp:taxon-name-part></tp:taxon-name></italic> species. <italic><tp:taxon-name><tp:taxon-name-part taxon-name-part-type="genus" reg="Deroceras">Deroceras</tp:taxon-name-part> <tp:taxon-name-part taxon-name-part-type="species" reg="neuteboomi">neuteboomi</tp:taxon-name-part></tp:taxon-name></italic> (t.l .: Rhodes Island) is the only recognised species of <italic><tp:taxon-name><tp:taxon-name-part taxon-name-part-type="genus" reg="Deroceras">Deroceras</tp:taxon-name-part></tp:taxon-name></italic> s. str. lacking an appendix and a penial gland; however, the <italic><tp:taxon-name><tp:taxon-name-part taxon-name-part-type="genus" reg="Deroceras">D.</tp:taxon-name-part> <tp:taxon-name-part taxon-name-part-type="uncertainty-rank">cf.</tp:taxon-name-part> <tp:taxon-name-part taxon-name-part-type="species" reg="brondelianum">brondelianum</tp:taxon-name-part></tp:taxon-name></italic> differs by the absence of a wrinkled area on the proximal penis (present in <italic><tp:taxon-name><tp:taxon-name-part taxon-name-part-type="genus" reg="Deroceras">D.</tp:taxon-name-part> <tp:taxon-name-part taxon-name-part-type="species" reg="neuteboomi">neuteboomi</tp:taxon-name-part></tp:taxon-name></italic>), by the presence of a constriction between the distal and proximal penis, and by the insertions of the retractor muscle and vas deferens located near the penial constriction (more apically in <italic><tp:taxon-name><tp:taxon-name-part taxon-name-part-type="genus" reg="Deroceras">D.</tp:taxon-name-part> <tp:taxon-name-part taxon-name-part-type="species" reg="neuteboomi">neuteboomi</tp:taxon-name-part></tp:taxon-name></italic>). Based on these observations, we propose <italic><tp:taxon-name><tp:taxon-name-part taxon-name-part-type="genus" reg="Deroceras">D.</tp:taxon-name-part> <tp:taxon-name-part taxon-name-part-type="uncertainty-rank">cf.</tp:taxon-name-part> <tp:taxon-name-part taxon-name-part-type="species" reg="brondelianum">brondelianum</tp:taxon-name-part></tp:taxon-name></italic> Bourguignat (1861) as a valid species of the genus <italic><tp:taxon-name><tp:taxon-name-part taxon-name-part-type="genus" reg="Deroceras">Deroceras</tp:taxon-name-part></tp:taxon-name></italic> s. str., endemic to northern Algeria.</p></tp:treatment-sec><ref-list><ref id="B10"><mixed-citation xmlns:xlink="http://www.w3.org/1999/xlink" xlink:type="simple">Bourguignat JR (1862b) Des Limaces algériennes. In: Bourguignat JR (Ed.) Les Spéciléges malacologiques. Baillière, Paris 4: 33–43 [pls 1, 2, pl. 13 fig. 8]. <ext-link xlink:href="https://archive.org/details/Spiclilegesmala00Bour/page/32/mode/2up" ext-link-type="uri" xlink:type="simple">https://archive.org/details/Spiclilegesmala00Bour/page/32/mode/2up</ext-link></mixed-citation></ref><ref id="B8"><mixed-citation xmlns:xlink="http://www.w3.org/1999/xlink" xlink:type="simple">Bourguignat JR (1861–1862) Des Limaces algériennes. Revue et Magasin de zoologie pure et appliquée Série II, 13(7): 299-306 [[1861] 13(12): pl. 16, fig. 8]. <ext-link xlink:href="https://www.biodiversitylibrary.org/item/20623#page/319/mode/1up" ext-link-type="uri" xlink:type="simple">https://www.biodiversitylibrary.org/item/20623#page/319/mode/1up</ext-link></mixed-citation></ref></ref-list></tp:taxon-treatment>
