# Supplementary material for: Contributions to the knowledge of slugs and semi-slugs (Gastropoda, Pulmonata, Stylommatophora) from Algeria
Source: Zookeys. 2026 Feb 27;1270:307–48. doi: 10.3897/zookeys.1270.156458 (PMC12966852; doi:10.3897/zookeys.1270.156458)
Supplement: XML Treatment for Deroceras riedelianum [file zookeys.1270.156458-treatment16.xml]

<!DOCTYPE tp:taxon-treatment
  PUBLIC "-//TaxonX//DTD Taxonomic Treatment Publishing DTD v0 20100105//EN" "tax-treatment-NSO.dtd">
<tp:taxon-treatment xmlns:tp="http://www.plazi.org/taxpub"><tp:treatment-meta><kwd-group><label>Taxon classification</label><kwd>
              <named-content content-type="kingdom">Animalia</named-content>
            </kwd><kwd>
              <named-content content-type="order">Stylommatophora</named-content>
            </kwd><kwd>
              <named-content content-type="family">Agriolimacidae</named-content>
            </kwd></kwd-group><mixed-citation publication-type="journal"><person-group><name><surname>Ramdini</surname><given-names>Ramdane</given-names></name><name><surname>Liberto</surname><given-names>Fabio</given-names></name><name><surname>Sadouk</surname><given-names>Ghania</given-names></name><name><surname>Gregorini</surname><given-names>Armando</given-names></name><name><surname>Colomba</surname><given-names>Mariastella</given-names></name></person-group><article-title>Contributions to the knowledge of slugs and semi-slugs (<tp:taxon-name><tp:taxon-name-part taxon-name-part-type="class" reg="Gastropoda">Gastropoda</tp:taxon-name-part></tp:taxon-name>, <tp:taxon-name><tp:taxon-name-part taxon-name-part-type="infraclass" reg="Pulmonata">Pulmonata</tp:taxon-name-part></tp:taxon-name>, <tp:taxon-name><tp:taxon-name-part taxon-name-part-type="order" reg="Stylommatophora">Stylommatophora</tp:taxon-name-part></tp:taxon-name>) from Algeria</article-title><source>Zookeys</source><day>27</day><month>02</month><year>2026</year><volume>1270</volume><fpage>307</fpage><lpage>348</lpage><pub-id pub-id-type="doi">10.3897/zookeys.1270.156458</pub-id></mixed-citation></tp:treatment-meta><tp:nomenclature><tp:taxon-name><object-id xmlns:xlink="http://www.w3.org/1999/xlink" content-type="arpha" xlink:type="simple">FA61E1D7-B77C-566A-8FC7-319006D9ABA2</object-id><tp:taxon-name-part taxon-name-part-type="genus" reg="Deroceras">Deroceras</tp:taxon-name-part> <tp:taxon-name-part taxon-name-part-type="species" reg="riedelianum">riedelianum</tp:taxon-name-part></tp:taxon-name><tp:taxon-authority>Wiktor, 1983</tp:taxon-authority><xref ref-type="fig" rid="F12">Fig. 62</xref><tp:nomenclature-citation-list><tp:nomenclature-citation><tp:taxon-name><tp:taxon-name-part taxon-name-part-type="genus" reg="Deroceras">Deroceras</tp:taxon-name-part> <tp:taxon-name-part taxon-name-part-type="species" reg="riedelianum">riedelianum</tp:taxon-name-part></tp:taxon-name><comment> – <xref ref-type="bibr" rid="B73">Wiktor 1983a</xref>: 162–164, figs 14–21 – Algeria: Skikda (= Philippeville); Djebel Edough near Annaba (= Bône) between Seraïdi (= Bugeaud) and Sainte-Croix-d’Edough; Annaba (= Bône) ruins of Roman town Hippona; between Skikda (= Philippeville) and Stora. <xref ref-type="bibr" rid="B77">Wiktor 2000</xref>: 368, 393, 500, 502, 511–512, 518–519, 580–582 figs 581–588 – Algeria: Skikda (=Philippeville) and Annaba (= Bône).</comment></tp:nomenclature-citation></tp:nomenclature-citation-list></tp:nomenclature><tp:treatment-sec sec-type="Material examined"><title>Material examined.</title><p>No specimens in our samples.</p></tp:treatment-sec><tp:treatment-sec sec-type="Diagnosis"><title>Diagnosis.</title><p>Body length ≤ 23 mm. Colouration pale coffee with dark spotting on the mantle and posterior body. Mantle is attached distally, allowing its anterior portion to be bent upward at ~ 2/3 of its length. Elongated penis, medially constricted; enlarged distal part; proximal part equipped with one smooth process which probably constitutes the penial gland; on the opposite side, there is an appendix-like distension. The vas deferens opens laterally between the process and the distension. The musculus retractor penis is attached between the process and the distension, but apically. The stimulator is cone-shaped, connected with a big fold running toward the proximal penis.</p></tp:treatment-sec><tp:treatment-sec sec-type="Distribution"><title>Distribution.</title><p>So far, known only from the type locality: surroundings of Skikda and Annaba (northwestern Algeria).</p></tp:treatment-sec><tp:treatment-sec sec-type="Ecology"><title>Ecology.</title><p>This species has been found in brushwood, cork oak forests, ruins, and rock piles; it takes refuge in wet litter and under tree trunks (<xref ref-type="bibr" rid="B77">Wiktor 2000</xref>).</p></tp:treatment-sec><tp:treatment-sec sec-type="Remarks"><title>Remarks.</title><p><xref ref-type="bibr" rid="B10">Bourguignat (1862b)</xref> described <italic><tp:taxon-name><tp:taxon-name-part taxon-name-part-type="genus" reg="Limax">Limax</tp:taxon-name-part> <tp:taxon-name-part taxon-name-part-type="species" reg="subsaxanus">subsaxanus</tp:taxon-name-part></tp:taxon-name></italic> as characterised by a stocky anterior body and a sharp and slender back, pink body, and white foot, similar to the genus <italic><tp:taxon-name><tp:taxon-name-part taxon-name-part-type="genus" reg="Krynickia">Krynickia</tp:taxon-name-part></tp:taxon-name></italic> (= <italic><tp:taxon-name><tp:taxon-name-part taxon-name-part-type="genus" reg="Krynickillus">Krynickillus</tp:taxon-name-part></tp:taxon-name></italic> (<tp:taxon-name><tp:taxon-name-part taxon-name-part-type="family" reg="Agriolimacidae">Agriolimacidae</tp:taxon-name-part></tp:taxon-name>)) due to the mantle being large and much detached in its anterior portion. The description in <xref ref-type="bibr" rid="B8">Bourguignat (1861)</xref> and the figure of the shell and body in <xref ref-type="bibr" rid="B12">Bourguignat (1864</xref>: pl. 3, figs 13–16) allow us to attribute <italic><tp:taxon-name><tp:taxon-name-part taxon-name-part-type="genus" reg="Limax">L.</tp:taxon-name-part> <tp:taxon-name-part taxon-name-part-type="species" reg="subsaxanus">subsaxanus</tp:taxon-name-part></tp:taxon-name></italic> to the genus <italic><tp:taxon-name><tp:taxon-name-part taxon-name-part-type="genus" reg="Deroceras">Deroceras</tp:taxon-name-part></tp:taxon-name></italic>.</p><p><italic><tp:taxon-name><tp:taxon-name-part taxon-name-part-type="genus" reg="Deroceras">Deroceras</tp:taxon-name-part> <tp:taxon-name-part taxon-name-part-type="species" reg="subsaxanum">subsaxanum</tp:taxon-name-part></tp:taxon-name></italic>, described from <tp:taxon-name><tp:taxon-name-part taxon-name-part-type="genus" reg="Constantina">Constantina</tp:taxon-name-part></tp:taxon-name> (ca 85 km southwest of Annaba and Stora), may be a senior synonym for <italic><tp:taxon-name><tp:taxon-name-part taxon-name-part-type="genus" reg="Deroceras">D.</tp:taxon-name-part> <tp:taxon-name-part taxon-name-part-type="species" reg="riedelianum">riedelianum</tp:taxon-name-part></tp:taxon-name></italic>. However, the relationship of <italic><tp:taxon-name><tp:taxon-name-part taxon-name-part-type="genus" reg="Deroceras">D.</tp:taxon-name-part> <tp:taxon-name-part taxon-name-part-type="species" reg="subsaxanum">subsaxanum</tp:taxon-name-part></tp:taxon-name></italic> to both <italic><tp:taxon-name><tp:taxon-name-part taxon-name-part-type="genus" reg="Deroceras">D.</tp:taxon-name-part> <tp:taxon-name-part taxon-name-part-type="species" reg="riedelianum">riedelianum</tp:taxon-name-part></tp:taxon-name></italic> and <italic><tp:taxon-name><tp:taxon-name-part taxon-name-part-type="genus" reg="Deroceras">D.</tp:taxon-name-part> <tp:taxon-name-part taxon-name-part-type="uncertainty-rank">cf.</tp:taxon-name-part> <tp:taxon-name-part taxon-name-part-type="species" reg="brondelianum">brondelianum</tp:taxon-name-part></tp:taxon-name></italic> can only be clarified by the study of topotypical specimens.</p><p>Castillejo (<xref ref-type="bibr" rid="B15">1996</xref>, <xref ref-type="bibr" rid="B16">1997</xref>) and Borredà and Martínez-Ortí (<xref ref-type="bibr" rid="B6">2017</xref>, <xref ref-type="bibr" rid="B7">2022</xref>) considered <italic><tp:taxon-name><tp:taxon-name-part taxon-name-part-type="genus" reg="Deroceras">D.</tp:taxon-name-part> <tp:taxon-name-part taxon-name-part-type="species" reg="riedelianum">riedelianum</tp:taxon-name-part></tp:taxon-name></italic> a junior synonym of <italic><tp:taxon-name><tp:taxon-name-part taxon-name-part-type="genus" reg="Deroceras">D.</tp:taxon-name-part> <tp:taxon-name-part taxon-name-part-type="species" reg="ponsonbyi">ponsonbyi</tp:taxon-name-part></tp:taxon-name></italic> (Hesse, 1884). Following <xref ref-type="bibr" rid="B77">Wiktor (2000)</xref>, we disagree with this view: <xref ref-type="bibr" rid="B77">Wiktor (2000)</xref> highlighted that <italic><tp:taxon-name><tp:taxon-name-part taxon-name-part-type="genus" reg="Deroceras">D.</tp:taxon-name-part> <tp:taxon-name-part taxon-name-part-type="species" reg="ponsonbyi">ponsonbyi</tp:taxon-name-part></tp:taxon-name></italic> has a bifurcated penial retractor muscle, with one insertion in the distal penis and the other one in the proximal penis, while <italic><tp:taxon-name><tp:taxon-name-part taxon-name-part-type="genus" reg="Deroceras">D.</tp:taxon-name-part> <tp:taxon-name-part taxon-name-part-type="species" reg="riedelianum">riedelianum</tp:taxon-name-part></tp:taxon-name></italic> has only one insertion in the proximal penis; secondly, the penial appendix appears different in the two species. In addition, <italic><tp:taxon-name><tp:taxon-name-part taxon-name-part-type="genus" reg="Deroceras">D.</tp:taxon-name-part> <tp:taxon-name-part taxon-name-part-type="species" reg="ponsonbyi">ponsonbyi</tp:taxon-name-part></tp:taxon-name></italic> shows glandular tissue covering the distal penis distention (absent in <italic><tp:taxon-name><tp:taxon-name-part taxon-name-part-type="genus" reg="Deroceras">D.</tp:taxon-name-part> <tp:taxon-name-part taxon-name-part-type="species" reg="riedelianum">riedelianum</tp:taxon-name-part></tp:taxon-name></italic>). We regard <italic><tp:taxon-name><tp:taxon-name-part taxon-name-part-type="genus" reg="Deroceras">D.</tp:taxon-name-part> <tp:taxon-name-part taxon-name-part-type="species" reg="ponsonbyi">ponsonbyi</tp:taxon-name-part></tp:taxon-name></italic>, known from the Gibraltar area, as an endemic species to southern Spain and <italic><tp:taxon-name><tp:taxon-name-part taxon-name-part-type="genus" reg="Deroceras">D.</tp:taxon-name-part> <tp:taxon-name-part taxon-name-part-type="species" reg="riedelianum">riedelianum</tp:taxon-name-part></tp:taxon-name></italic> as endemic to northeastern Algeria (Kabylia). The <italic><tp:taxon-name><tp:taxon-name-part taxon-name-part-type="genus" reg="Deroceras">Deroceras</tp:taxon-name-part></tp:taxon-name></italic> species recorded (under <italic><tp:taxon-name><tp:taxon-name-part taxon-name-part-type="genus" reg="Deroceras">D.</tp:taxon-name-part> <tp:taxon-name-part taxon-name-part-type="species" reg="agreste">agreste</tp:taxon-name-part></tp:taxon-name></italic>) by several nineteenth-century authors in western Algeria (Oran) and northern Morocco require further research (<xref ref-type="bibr" rid="B68">Terver 1839</xref>; <xref ref-type="bibr" rid="B50">Morelet 1853</xref>; <xref ref-type="bibr" rid="B29">Hesse 1884</xref>; <xref ref-type="bibr" rid="B32">Heynemann 1885</xref>; <xref ref-type="bibr" rid="B55">Pollonera 1891</xref>).</p><sec sec-type="Family Vitrinidae Fitzinger, 1833" id="sec10"><title>Family <tp:taxon-name><tp:taxon-name-part taxon-name-part-type="family" reg="Vitrinidae">Vitrinidae</tp:taxon-name-part></tp:taxon-name> Fitzinger, 1833</title><p>
              <bold>Subfamily <tp:taxon-name><tp:taxon-name-part taxon-name-part-type="subfamily" reg="Vitrininae">Vitrininae</tp:taxon-name-part></tp:taxon-name> Fitzinger, 1833</bold>
            </p><p>
              <bold>Genus <italic><tp:taxon-name><tp:taxon-name-part taxon-name-part-type="genus" reg="Vitrina">Vitrina</tp:taxon-name-part></tp:taxon-name></italic> Draparnaud, 1801</bold>
            </p></sec></tp:treatment-sec><tp:treatment-sec><!--Section generated to contain objects referenced in tp:taxon-treatment.--><fig id="F12" position="float" orientation="portrait"><object-id xmlns:xlink="http://www.w3.org/1999/xlink" content-type="doi" xlink:type="simple">10.3897/zookeys.1270.156458.figures46-71</object-id><object-id xmlns:xlink="http://www.w3.org/1999/xlink" content-type="arpha" xlink:type="simple">A23EEB8E-7C6E-5C3A-BFA9-D813689BA66A</object-id><label>Figures 46–71.</label><caption><p>Identification key of Algerian slugs. <bold>46–49</bold>. <italic><tp:taxon-name><tp:taxon-name-part taxon-name-part-type="genus" reg="Letourneuxia">Letourneuxia</tp:taxon-name-part> <tp:taxon-name-part taxon-name-part-type="species" reg="numidica">numidica</tp:taxon-name-part></tp:taxon-name></italic> from <xref ref-type="bibr" rid="B73">Wiktor (1983a)</xref> modified; <bold>46</bold>. Mollusc in lateral and dorsal view; <bold>47</bold>. Shell in dorsal and lateral view; <bold>48</bold>. Genitalia; <bold>49</bold>. Atrial ligula. <bold>50–55</bold>. Genus <italic><tp:taxon-name><tp:taxon-name-part taxon-name-part-type="genus" reg="Milax">Milax</tp:taxon-name-part></tp:taxon-name></italic>; <bold>50</bold>. Mollusc in lateral and dorsal view; <bold>51</bold>. Shell in lateral, dorsal and ventral view; <bold>52</bold>. Schematic drawing of genitalia, with a section of the atrium and stimulator; <bold>53</bold>. Stimulator of <italic><tp:taxon-name><tp:taxon-name-part taxon-name-part-type="genus" reg="Milax">M.</tp:taxon-name-part> <tp:taxon-name-part taxon-name-part-type="species" reg="ater">ater</tp:taxon-name-part></tp:taxon-name></italic>; <bold>54</bold>. Stimulator of <italic><tp:taxon-name><tp:taxon-name-part taxon-name-part-type="genus" reg="Milax">M.</tp:taxon-name-part> <tp:taxon-name-part taxon-name-part-type="species" reg="gagates">gagates</tp:taxon-name-part></tp:taxon-name></italic>; <bold>55</bold>. Stimulator of <italic><tp:taxon-name><tp:taxon-name-part taxon-name-part-type="genus" reg="Milax">M.</tp:taxon-name-part> <tp:taxon-name-part taxon-name-part-type="species" reg="nigricans">nigricans</tp:taxon-name-part></tp:taxon-name></italic>. <bold>56–58</bold>. <italic><tp:taxon-name><tp:taxon-name-part taxon-name-part-type="genus" reg="Drusia">Drusia</tp:taxon-name-part> <tp:taxon-name-part taxon-name-part-type="species" reg="deshayesii">deshayesii</tp:taxon-name-part></tp:taxon-name></italic>; <bold>56</bold>. Mollusc in lateral and dorsal view; <bold>57</bold>. Shell in dorsal and ventral view; <bold>58</bold>. Distal genitalia. <bold>59–62</bold>. Genus <italic><tp:taxon-name><tp:taxon-name-part taxon-name-part-type="genus" reg="Deroceras">Deroceras</tp:taxon-name-part></tp:taxon-name></italic>; <bold>59</bold>. Mollusc in lateral and dorsal view; <bold>60</bold>. Shell in dorsal view; <bold>61</bold>. Distal genitalia of <italic><tp:taxon-name><tp:taxon-name-part taxon-name-part-type="genus" reg="Deroceras">D.</tp:taxon-name-part> <tp:taxon-name-part taxon-name-part-type="uncertainty-rank">cf.</tp:taxon-name-part> <tp:taxon-name-part taxon-name-part-type="species" reg="brondelianum">brondelianum</tp:taxon-name-part></tp:taxon-name></italic>; <bold>62</bold>. Distal genitalia of <italic><tp:taxon-name><tp:taxon-name-part taxon-name-part-type="genus" reg="Deroceras">D.</tp:taxon-name-part> <tp:taxon-name-part taxon-name-part-type="species" reg="riedelianum">riedelianum</tp:taxon-name-part></tp:taxon-name></italic> from <xref ref-type="bibr" rid="B73">Wiktor (1983a)</xref> modified. <bold>63–65</bold>. <italic><tp:taxon-name><tp:taxon-name-part taxon-name-part-type="genus" reg="Limacus">Limacus</tp:taxon-name-part> <tp:taxon-name-part taxon-name-part-type="species" reg="flavus">flavus</tp:taxon-name-part></tp:taxon-name></italic>; <bold>63</bold>. Mollusc in lateral and dorsal view; <bold>64</bold>. Shell in dorsal view; <bold>65</bold>. Distal genitalia. <bold>66–71</bold>. Genus <italic><tp:taxon-name><tp:taxon-name-part taxon-name-part-type="genus" reg="Ambigolimax">Ambigolimax</tp:taxon-name-part></tp:taxon-name></italic>; <bold>66</bold>. Mollusc in lateral and dorsal view; <bold>67</bold>. Shell in dorsal view; <bold>68</bold>. Distal genitalia of <italic><tp:taxon-name><tp:taxon-name-part taxon-name-part-type="genus" reg="Ambigolimax">A.</tp:taxon-name-part> <tp:taxon-name-part taxon-name-part-type="species" reg="melitensis">melitensis</tp:taxon-name-part></tp:taxon-name></italic>; <bold>69</bold>. Distal genitalia of <italic><tp:taxon-name><tp:taxon-name-part taxon-name-part-type="genus" reg="Ambigolimax">A.</tp:taxon-name-part> <tp:taxon-name-part taxon-name-part-type="species" reg="waterstoni">waterstoni</tp:taxon-name-part></tp:taxon-name></italic>; <bold>70</bold>. Distal genitalia of <italic><tp:taxon-name><tp:taxon-name-part taxon-name-part-type="genus" reg="Ambigolimax">A.</tp:taxon-name-part> <tp:taxon-name-part taxon-name-part-type="species" reg="valentianus">valentianus</tp:taxon-name-part></tp:taxon-name></italic>; <bold>71</bold>. Distal genitalia of <italic><tp:taxon-name><tp:taxon-name-part taxon-name-part-type="genus" reg="Ambigolimax">A.</tp:taxon-name-part> <tp:taxon-name-part taxon-name-part-type="species" reg="parvipenis">parvipenis</tp:taxon-name-part></tp:taxon-name></italic>.</p></caption><graphic xmlns:xlink="http://www.w3.org/1999/xlink" xlink:href="zookeys-1270-307_article-156458__-g012.jpg" id="oo_1550398.jpg" position="float" orientation="portrait" xlink:type="simple"><uri content-type="original_file" xlink:type="simple">https://binary.pensoft.net/fig/1550398</uri></graphic></fig></tp:treatment-sec><ref-list><ref id="B73"><mixed-citation xmlns:xlink="http://www.w3.org/1999/xlink" xlink:type="simple">Wiktor A (1983a) Some data on slugs of Morocco and Algeria with description of a new <italic><tp:taxon-name><tp:taxon-name-part taxon-name-part-type="genus">Deroceras</tp:taxon-name-part></tp:taxon-name></italic> species (<tp:taxon-name><tp:taxon-name-part taxon-name-part-type="class">Gastropoda</tp:taxon-name-part></tp:taxon-name>, <tp:taxon-name><tp:taxon-name-part taxon-name-part-type="infraclass">Pulmonata</tp:taxon-name-part></tp:taxon-name>). Malakologische Abhandlungen 8: 155–166.</mixed-citation></ref><ref id="B77"><mixed-citation xmlns:xlink="http://www.w3.org/1999/xlink" xlink:type="simple">Wiktor A (2000) <tp:taxon-name><tp:taxon-name-part taxon-name-part-type="family">Agriolimacidae</tp:taxon-name-part></tp:taxon-name> (<tp:taxon-name><tp:taxon-name-part taxon-name-part-type="class">Gastropoda</tp:taxon-name-part></tp:taxon-name>: <tp:taxon-name><tp:taxon-name-part taxon-name-part-type="infraclass">Pulmonata</tp:taxon-name-part></tp:taxon-name>). A systematic monograph. Annales Zoologici 49: 347–590. <ext-link xlink:href="https://rcin.org.pl/Content/57364/WA058_74192_P255-T49_Annal-Zool-Nr-4.pdf" ext-link-type="uri" xlink:type="simple">https://rcin.org.pl/Content/57364/WA058_74192_P255-T49_Annal-Zool-Nr-4.pdf</ext-link></mixed-citation></ref><ref id="B10"><mixed-citation xmlns:xlink="http://www.w3.org/1999/xlink" xlink:type="simple">Bourguignat JR (1862b) Des Limaces algériennes. In: Bourguignat JR (Ed.) Les Spéciléges malacologiques. Baillière, Paris 4: 33–43 [pls 1, 2, pl. 13 fig. 8]. <ext-link xlink:href="https://archive.org/details/Spiclilegesmala00Bour/page/32/mode/2up" ext-link-type="uri" xlink:type="simple">https://archive.org/details/Spiclilegesmala00Bour/page/32/mode/2up</ext-link></mixed-citation></ref><ref id="B8"><mixed-citation xmlns:xlink="http://www.w3.org/1999/xlink" xlink:type="simple">Bourguignat JR (1861–1862) Des Limaces algériennes. Revue et Magasin de zoologie pure et appliquée Série II, 13(7): 299-306 [[1861] 13(12): pl. 16, fig. 8]. <ext-link xlink:href="https://www.biodiversitylibrary.org/item/20623#page/319/mode/1up" ext-link-type="uri" xlink:type="simple">https://www.biodiversitylibrary.org/item/20623#page/319/mode/1up</ext-link></mixed-citation></ref><ref id="B12"><mixed-citation xmlns:xlink="http://www.w3.org/1999/xlink" xlink:type="simple">Bourguignat JR (1863–1864) Malacologie de l’Algérie ou histoire naturelle des animaux Mollusques terrestres et fluviatiles recueillis jusqu’à ce jour dans nos possessions du nord de l’Afrique, Tome 1. Challamel ainé, Paris, 294 pp [pls 1–12, 19–32]. <ext-link xlink:href="https://www.biodiversitylibrary.org/item/106388#page/9/mode/1up" ext-link-type="uri" xlink:type="simple">https://www.biodiversitylibrary.org/item/106388#page/9/mode/1up</ext-link></mixed-citation></ref><ref id="B15"><mixed-citation xmlns:xlink="http://www.w3.org/1999/xlink" xlink:type="simple">Castillejo J (1996) <italic><tp:taxon-name><tp:taxon-name-part taxon-name-part-type="genus">Deroceras</tp:taxon-name-part> <tp:taxon-name-part taxon-name-part-type="species">ponsonbyi</tp:taxon-name-part></tp:taxon-name></italic> (Hesse, 1884) and <italic><tp:taxon-name><tp:taxon-name-part taxon-name-part-type="genus">Geomalacus</tp:taxon-name-part> <tp:taxon-name-part taxon-name-part-type="species">moreleti</tp:taxon-name-part></tp:taxon-name></italic> (Hesse, 1884). In: Gibraltar (<tp:taxon-name><tp:taxon-name-part taxon-name-part-type="class">Gastropoda</tp:taxon-name-part></tp:taxon-name>: <tp:taxon-name><tp:taxon-name-part taxon-name-part-type="infraclass">Pulmonata</tp:taxon-name-part></tp:taxon-name>: <tp:taxon-name><tp:taxon-name-part taxon-name-part-type="family">Agriolimacidae</tp:taxon-name-part></tp:taxon-name>, <tp:taxon-name><tp:taxon-name-part taxon-name-part-type="family">Arionidae</tp:taxon-name-part></tp:taxon-name>). Revista Real Academia Galega de Ciencias 15: 23–34.</mixed-citation></ref><ref id="B16"><mixed-citation xmlns:xlink="http://www.w3.org/1999/xlink" xlink:type="simple">Castillejo J (1997) Las babosas de Gibraltar (<tp:taxon-name><tp:taxon-name-part taxon-name-part-type="subkingdom">Mollusca</tp:taxon-name-part></tp:taxon-name>, <tp:taxon-name><tp:taxon-name-part taxon-name-part-type="class">Gastropoda</tp:taxon-name-part></tp:taxon-name>, Terrestria nuda). Nova Acta Científica Compostelana (Bioloxía) 7: 161–176.</mixed-citation></ref><ref id="B6"><mixed-citation xmlns:xlink="http://www.w3.org/1999/xlink" xlink:type="simple">Borredà V, Martínez-Ortí A (2017) Contribution to the knowledge of the terrestrial slugs (<tp:taxon-name><tp:taxon-name-part taxon-name-part-type="class">Gastropoda</tp:taxon-name-part></tp:taxon-name>, <tp:taxon-name><tp:taxon-name-part taxon-name-part-type="infraclass">Pulmonata</tp:taxon-name-part></tp:taxon-name>) of the Maghreb. Iberus : Revista de la Sociedad Española de Malacología 35(1): 1–10. <ext-link xlink:href="https://roderic.uv.es/rest/api/core/bitstreams/352ef7aa-9625-41db-99c3-3d02b1b0f8c0/content" ext-link-type="uri" xlink:type="simple">https://roderic.uv.es/rest/api/core/bitstreams/352ef7aa-9625-41db-99c3-3d02b1b0f8c0/content</ext-link></mixed-citation></ref><ref id="B7"><mixed-citation xmlns:xlink="http://www.w3.org/1999/xlink" xlink:type="simple">Borredà V, Martínez-Ortí A (2022) Listado actualizado y comentado de las babosas terrestres (<tp:taxon-name><tp:taxon-name-part taxon-name-part-type="subkingdom">Mollusca</tp:taxon-name-part></tp:taxon-name>: <tp:taxon-name><tp:taxon-name-part taxon-name-part-type="class">Gastropoda</tp:taxon-name-part></tp:taxon-name>: <tp:taxon-name><tp:taxon-name-part taxon-name-part-type="order">Stylommatophora</tp:taxon-name-part></tp:taxon-name>) de la península ibérica y las islas Baleares. Zoolentia 2: 7–33. <ext-link xlink:href="https://roderic.uv.es/rest/api/core/bitstreams/e3f06b4f-842b-4fdb-be69-9a224404537a/content" ext-link-type="uri" xlink:type="simple">https://roderic.uv.es/rest/api/core/bitstreams/e3f06b4f-842b-4fdb-be69-9a224404537a/content</ext-link></mixed-citation></ref><ref id="B68"><mixed-citation xmlns:xlink="http://www.w3.org/1999/xlink" xlink:type="simple">Terver AP (1839) Catalogue des Mollusques terrestres et fluviatiles observes dans les possessions francaises au nord de l’Afrique. Savy, Lyon, 40 pp [4 pls]. <ext-link xlink:href="https://gallica.bnf.fr/ark:/12148/bpt6k96099198.texteImage" ext-link-type="uri" xlink:type="simple">https://gallica.bnf.fr/ark:/12148/bpt6k96099198.texteImage</ext-link></mixed-citation></ref><ref id="B50"><mixed-citation xmlns:xlink="http://www.w3.org/1999/xlink" xlink:type="simple">Morelet MA (1853) Catalogue des Mollusques terrestres et fluviatiles de l’Algérie. Journal de Conchyliologie 4: 280–305. <ext-link xlink:href="https://www.biodiversitylibrary.org/item/53861#page/286/mode/1up" ext-link-type="uri" xlink:type="simple">https://www.biodiversitylibrary.org/item/53861#page/286/mode/1up</ext-link></mixed-citation></ref><ref id="B29"><mixed-citation xmlns:xlink="http://www.w3.org/1999/xlink" xlink:type="simple">Hesse P (1884) Nacktschnecken von Tanger und Gibraltar. Malakozoologische Blätter 7: 9–17. <ext-link xlink:href="https://www.biodiversitylibrary.org/item/110175#page/29/mode/1up" ext-link-type="uri" xlink:type="simple">https://www.biodiversitylibrary.org/item/110175#page/29/mode/1up</ext-link></mixed-citation></ref><ref id="B32"><mixed-citation xmlns:xlink="http://www.w3.org/1999/xlink" xlink:type="simple">Heynemann G (1885) Die nackten Landpulmonaten des Erdbodens. Jahrbücher der Deutschen Malakozoologischen Gesellschaft 12: 236–330. <ext-link xlink:href="https://www.biodiversitylibrary.org/item/55209#page/248/mode/1up" ext-link-type="uri" xlink:type="simple">https://www.biodiversitylibrary.org/item/55209#page/248/mode/1up</ext-link></mixed-citation></ref><ref id="B55"><mixed-citation xmlns:xlink="http://www.w3.org/1999/xlink" xlink:type="simple">Pollonera C (1891) Appunti di malacologia VIII - Sui Limacidi dell’Algeria. Bollettino dei Musei di Zoologia ed Anatomia comparata della Regia Università di Torino 5(100): 1–5. <ext-link xlink:href="https://www.biodiversitylibrary.org/item/43029#page/59/mode/1up" ext-link-type="uri" xlink:type="simple">https://www.biodiversitylibrary.org/item/43029#page/59/mode/1up</ext-link></mixed-citation></ref></ref-list></tp:taxon-treatment>
