# Supplementary material for: Contributions to the knowledge of slugs and semi-slugs (Gastropoda, Pulmonata, Stylommatophora) from Algeria
Source: Zookeys. 2026 Feb 27;1270:307–48. doi: 10.3897/zookeys.1270.156458 (PMC12966852; doi:10.3897/zookeys.1270.156458)
Supplement: XML Treatment for Vitrina letourneuxi [file zookeys.1270.156458-treatment17.xml]

<!DOCTYPE tp:taxon-treatment
  PUBLIC "-//TaxonX//DTD Taxonomic Treatment Publishing DTD v0 20100105//EN" "tax-treatment-NSO.dtd">
<tp:taxon-treatment xmlns:tp="http://www.plazi.org/taxpub"><tp:treatment-meta><kwd-group><label>Taxon classification</label><kwd>
              <named-content content-type="kingdom">Animalia</named-content>
            </kwd><kwd>
              <named-content content-type="order">Stylommatophora</named-content>
            </kwd><kwd>
              <named-content content-type="family">Vitrinidae</named-content>
            </kwd></kwd-group><mixed-citation publication-type="journal"><person-group><name><surname>Ramdini</surname><given-names>Ramdane</given-names></name><name><surname>Liberto</surname><given-names>Fabio</given-names></name><name><surname>Sadouk</surname><given-names>Ghania</given-names></name><name><surname>Gregorini</surname><given-names>Armando</given-names></name><name><surname>Colomba</surname><given-names>Mariastella</given-names></name></person-group><article-title>Contributions to the knowledge of slugs and semi-slugs (<tp:taxon-name><tp:taxon-name-part taxon-name-part-type="class" reg="Gastropoda">Gastropoda</tp:taxon-name-part></tp:taxon-name>, <tp:taxon-name><tp:taxon-name-part taxon-name-part-type="infraclass" reg="Pulmonata">Pulmonata</tp:taxon-name-part></tp:taxon-name>, <tp:taxon-name><tp:taxon-name-part taxon-name-part-type="order" reg="Stylommatophora">Stylommatophora</tp:taxon-name-part></tp:taxon-name>) from Algeria</article-title><source>Zookeys</source><day>27</day><month>02</month><year>2026</year><volume>1270</volume><fpage>307</fpage><lpage>348</lpage><pub-id pub-id-type="doi">10.3897/zookeys.1270.156458</pub-id></mixed-citation></tp:treatment-meta><tp:nomenclature><label>?</label><tp:taxon-name><object-id xmlns:xlink="http://www.w3.org/1999/xlink" content-type="arpha" xlink:type="simple">26A87517-590A-59C4-A021-590700F997C0</object-id><tp:taxon-name-part taxon-name-part-type="genus" reg="Vitrina">Vitrina</tp:taxon-name-part> <tp:taxon-name-part taxon-name-part-type="species" reg="letourneuxi">letourneuxi</tp:taxon-name-part>
                	</tp:taxon-name><tp:taxon-authority>(Bourguignat, 1864)</tp:taxon-authority><xref ref-type="fig" rid="F13">Figs 72</xref><xref ref-type="fig" rid="F13">, 73</xref><tp:nomenclature-citation-list><tp:nomenclature-citation><tp:taxon-name><tp:taxon-name-part taxon-name-part-type="genus" reg="Vitrina">Vitrina</tp:taxon-name-part> <tp:taxon-name-part taxon-name-part-type="species" reg="letourneuxi">letourneuxi</tp:taxon-name-part></tp:taxon-name><comment> – Bourguignat 1864: 303 – Sommet du petit atlas de Blida, près du marabout de Sidi-Abd-el-Kader. <xref ref-type="bibr" rid="B66">Sturany 1909</xref>: 292 – Algeria.</comment></tp:nomenclature-citation><tp:nomenclature-citation><tp:taxon-name><tp:taxon-name-part taxon-name-part-type="genus" reg="Vitrina">Vitrina</tp:taxon-name-part>? <tp:taxon-name-part taxon-name-part-type="species" reg="letourneuxi">letourneuxi</tp:taxon-name-part></tp:taxon-name><comment> – <xref ref-type="bibr" rid="B24">Forcart 1959</xref>: pl. 1, fig. 1 (Lectotype) – Kleiner Atlas von Blida beim Marabout Sidi-Abd-el-Kader, 1600 m.</comment></tp:nomenclature-citation></tp:nomenclature-citation-list></tp:nomenclature><tp:treatment-sec sec-type="Material examined"><title>Material examined.</title><p>No specimens in our samples.</p><fig id="F10" position="float" orientation="portrait"><object-id xmlns:xlink="http://www.w3.org/1999/xlink" content-type="doi" xlink:type="simple">10.3897/zookeys.1270.156458.figures37-39</object-id><object-id xmlns:xlink="http://www.w3.org/1999/xlink" content-type="arpha" xlink:type="simple">041D510F-0F34-5CD1-9F69-BF1A4E712C01</object-id><label>Figures 37–39.</label><caption><p><italic><tp:taxon-name><tp:taxon-name-part taxon-name-part-type="genus" reg="Daudebardia">Daudebardia</tp:taxon-name-part> <tp:taxon-name-part taxon-name-part-type="species" reg="brevipes">brevipes</tp:taxon-name-part> <tp:taxon-name-part taxon-name-part-type="subspecies" reg="letourneuxi">letourneuxi</tp:taxon-name-part></tp:taxon-name></italic>, Algeria, Jijel, National Park of Taza, Garouche forest. <bold>37</bold>. Shell; <bold>38</bold>. Genitalia; <bold>39</bold>. Internal view of the proximal penis.</p></caption><graphic xmlns:xlink="http://www.w3.org/1999/xlink" xlink:href="zookeys-1270-307_article-156458__-g010.jpg" id="oo_1550396.jpg" position="float" orientation="portrait" xlink:type="simple"><uri content-type="original_file" xlink:type="simple">https://binary.pensoft.net/fig/1550396</uri></graphic></fig><fig id="F11" position="float" orientation="portrait"><object-id xmlns:xlink="http://www.w3.org/1999/xlink" content-type="doi" xlink:type="simple">10.3897/zookeys.1270.156458.figures40-45</object-id><object-id xmlns:xlink="http://www.w3.org/1999/xlink" content-type="arpha" xlink:type="simple">158B64AB-2DB3-5290-8466-AABC6AC30E28</object-id><label>Figures 40–45.</label><caption><p><italic><tp:taxon-name><tp:taxon-name-part taxon-name-part-type="genus" reg="Testacella">Testacella</tp:taxon-name-part> <tp:taxon-name-part taxon-name-part-type="species" reg="riedeli">riedeli</tp:taxon-name-part></tp:taxon-name></italic>, Algeria Tizi-Ouzou, Makouda, Tigoulmamine. <bold>40</bold>. Living specimen; <bold>41</bold>. Shell; <bold>42</bold>. Distal genitalia. <bold>43–45</bold>. Distal genitalia of a second specimen; <bold>43</bold>. Distal genitalia; <bold>44</bold>. Details of distal genitalia; penis without the thick glandular and muscular sheath; <bold>45</bold>. Internal view of penis and vagina.</p></caption><graphic xmlns:xlink="http://www.w3.org/1999/xlink" xlink:href="zookeys-1270-307_article-156458__-g011.jpg" id="oo_1550397.jpg" position="float" orientation="portrait" xlink:type="simple"><uri content-type="original_file" xlink:type="simple">https://binary.pensoft.net/fig/1550397</uri></graphic></fig><fig id="F12" position="float" orientation="portrait"><object-id xmlns:xlink="http://www.w3.org/1999/xlink" content-type="doi" xlink:type="simple">10.3897/zookeys.1270.156458.figures46-71</object-id><object-id xmlns:xlink="http://www.w3.org/1999/xlink" content-type="arpha" xlink:type="simple">A23EEB8E-7C6E-5C3A-BFA9-D813689BA66A</object-id><label>Figures 46–71.</label><caption><p>Identification key of Algerian slugs. <bold>46–49</bold>. <italic><tp:taxon-name><tp:taxon-name-part taxon-name-part-type="genus" reg="Letourneuxia">Letourneuxia</tp:taxon-name-part> <tp:taxon-name-part taxon-name-part-type="species" reg="numidica">numidica</tp:taxon-name-part></tp:taxon-name></italic> from <xref ref-type="bibr" rid="B73">Wiktor (1983a)</xref> modified; <bold>46</bold>. Mollusc in lateral and dorsal view; <bold>47</bold>. Shell in dorsal and lateral view; <bold>48</bold>. Genitalia; <bold>49</bold>. Atrial ligula. <bold>50–55</bold>. Genus <italic><tp:taxon-name><tp:taxon-name-part taxon-name-part-type="genus" reg="Milax">Milax</tp:taxon-name-part></tp:taxon-name></italic>; <bold>50</bold>. Mollusc in lateral and dorsal view; <bold>51</bold>. Shell in lateral, dorsal and ventral view; <bold>52</bold>. Schematic drawing of genitalia, with a section of the atrium and stimulator; <bold>53</bold>. Stimulator of <italic><tp:taxon-name><tp:taxon-name-part taxon-name-part-type="genus" reg="Milax">M.</tp:taxon-name-part> <tp:taxon-name-part taxon-name-part-type="species" reg="ater">ater</tp:taxon-name-part></tp:taxon-name></italic>; <bold>54</bold>. Stimulator of <italic><tp:taxon-name><tp:taxon-name-part taxon-name-part-type="genus" reg="Milax">M.</tp:taxon-name-part> <tp:taxon-name-part taxon-name-part-type="species" reg="gagates">gagates</tp:taxon-name-part></tp:taxon-name></italic>; <bold>55</bold>. Stimulator of <italic><tp:taxon-name><tp:taxon-name-part taxon-name-part-type="genus" reg="Milax">M.</tp:taxon-name-part> <tp:taxon-name-part taxon-name-part-type="species" reg="nigricans">nigricans</tp:taxon-name-part></tp:taxon-name></italic>. <bold>56–58</bold>. <italic><tp:taxon-name><tp:taxon-name-part taxon-name-part-type="genus" reg="Drusia">Drusia</tp:taxon-name-part> <tp:taxon-name-part taxon-name-part-type="species" reg="deshayesii">deshayesii</tp:taxon-name-part></tp:taxon-name></italic>; <bold>56</bold>. Mollusc in lateral and dorsal view; <bold>57</bold>. Shell in dorsal and ventral view; <bold>58</bold>. Distal genitalia. <bold>59–62</bold>. Genus <italic><tp:taxon-name><tp:taxon-name-part taxon-name-part-type="genus" reg="Deroceras">Deroceras</tp:taxon-name-part></tp:taxon-name></italic>; <bold>59</bold>. Mollusc in lateral and dorsal view; <bold>60</bold>. Shell in dorsal view; <bold>61</bold>. Distal genitalia of <italic><tp:taxon-name><tp:taxon-name-part taxon-name-part-type="genus" reg="Deroceras">D.</tp:taxon-name-part> <tp:taxon-name-part taxon-name-part-type="uncertainty-rank">cf.</tp:taxon-name-part> <tp:taxon-name-part taxon-name-part-type="species" reg="brondelianum">brondelianum</tp:taxon-name-part></tp:taxon-name></italic>; <bold>62</bold>. Distal genitalia of <italic><tp:taxon-name><tp:taxon-name-part taxon-name-part-type="genus" reg="Deroceras">D.</tp:taxon-name-part> <tp:taxon-name-part taxon-name-part-type="species" reg="riedelianum">riedelianum</tp:taxon-name-part></tp:taxon-name></italic> from <xref ref-type="bibr" rid="B73">Wiktor (1983a)</xref> modified. <bold>63–65</bold>. <italic><tp:taxon-name><tp:taxon-name-part taxon-name-part-type="genus" reg="Limacus">Limacus</tp:taxon-name-part> <tp:taxon-name-part taxon-name-part-type="species" reg="flavus">flavus</tp:taxon-name-part></tp:taxon-name></italic>; <bold>63</bold>. Mollusc in lateral and dorsal view; <bold>64</bold>. Shell in dorsal view; <bold>65</bold>. Distal genitalia. <bold>66–71</bold>. Genus <italic><tp:taxon-name><tp:taxon-name-part taxon-name-part-type="genus" reg="Ambigolimax">Ambigolimax</tp:taxon-name-part></tp:taxon-name></italic>; <bold>66</bold>. Mollusc in lateral and dorsal view; <bold>67</bold>. Shell in dorsal view; <bold>68</bold>. Distal genitalia of <italic><tp:taxon-name><tp:taxon-name-part taxon-name-part-type="genus" reg="Ambigolimax">A.</tp:taxon-name-part> <tp:taxon-name-part taxon-name-part-type="species" reg="melitensis">melitensis</tp:taxon-name-part></tp:taxon-name></italic>; <bold>69</bold>. Distal genitalia of <italic><tp:taxon-name><tp:taxon-name-part taxon-name-part-type="genus" reg="Ambigolimax">A.</tp:taxon-name-part> <tp:taxon-name-part taxon-name-part-type="species" reg="waterstoni">waterstoni</tp:taxon-name-part></tp:taxon-name></italic>; <bold>70</bold>. Distal genitalia of <italic><tp:taxon-name><tp:taxon-name-part taxon-name-part-type="genus" reg="Ambigolimax">A.</tp:taxon-name-part> <tp:taxon-name-part taxon-name-part-type="species" reg="valentianus">valentianus</tp:taxon-name-part></tp:taxon-name></italic>; <bold>71</bold>. Distal genitalia of <italic><tp:taxon-name><tp:taxon-name-part taxon-name-part-type="genus" reg="Ambigolimax">A.</tp:taxon-name-part> <tp:taxon-name-part taxon-name-part-type="species" reg="parvipenis">parvipenis</tp:taxon-name-part></tp:taxon-name></italic>.</p></caption><graphic xmlns:xlink="http://www.w3.org/1999/xlink" xlink:href="zookeys-1270-307_article-156458__-g012.jpg" id="oo_1550398.jpg" position="float" orientation="portrait" xlink:type="simple"><uri content-type="original_file" xlink:type="simple">https://binary.pensoft.net/fig/1550398</uri></graphic></fig><fig id="F13" position="float" orientation="portrait"><object-id xmlns:xlink="http://www.w3.org/1999/xlink" content-type="doi" xlink:type="simple">10.3897/zookeys.1270.156458.figures72-82</object-id><object-id xmlns:xlink="http://www.w3.org/1999/xlink" content-type="arpha" xlink:type="simple">7337775E-3284-54EB-B9A6-86824BF67A5B</object-id><label>Figures 72–82.</label><caption><p>Identification key of Algerian semi-slugs. <bold>72, 73</bold>. Genus <italic>?<tp:taxon-name><tp:taxon-name-part taxon-name-part-type="genus" reg="Vitrina">Vitrina</tp:taxon-name-part></tp:taxon-name></italic>; <bold>72</bold>. Schematic drawing of the mollusc; <bold>73</bold>. Shell in frontal, apical and ventral view. <bold>74–78</bold>. Genus <italic><tp:taxon-name><tp:taxon-name-part taxon-name-part-type="genus" reg="Daudebardia">Daudebardia</tp:taxon-name-part></tp:taxon-name></italic>; <bold>74</bold>. Mollusc in lateral and dorsal view; <bold>75</bold>. Shell in dorsal and ventral view of <italic><tp:taxon-name><tp:taxon-name-part taxon-name-part-type="genus" reg="Daudebardia">D.</tp:taxon-name-part> <tp:taxon-name-part taxon-name-part-type="species" reg="brevipes">brevipes</tp:taxon-name-part> <tp:taxon-name-part taxon-name-part-type="subspecies" reg="letourneuxi">letourneuxi</tp:taxon-name-part></tp:taxon-name></italic>; <bold>76</bold>. Distal genitalia of <italic><tp:taxon-name><tp:taxon-name-part taxon-name-part-type="genus" reg="Daudebardia">D.</tp:taxon-name-part> <tp:taxon-name-part taxon-name-part-type="species" reg="brevipes">brevipes</tp:taxon-name-part> <tp:taxon-name-part taxon-name-part-type="subspecies" reg="letourneuxi">letourneuxi</tp:taxon-name-part></tp:taxon-name></italic>; <bold>77</bold>. Shell in dorsal and ventral view of <italic><tp:taxon-name><tp:taxon-name-part taxon-name-part-type="genus" reg="Daudebardia">D.</tp:taxon-name-part> <tp:taxon-name-part taxon-name-part-type="species" reg="rufa">rufa</tp:taxon-name-part> <tp:taxon-name-part taxon-name-part-type="subspecies" reg="atlantica">atlantica</tp:taxon-name-part></tp:taxon-name></italic>; <bold>78</bold>. Distal genitalia of <italic><tp:taxon-name><tp:taxon-name-part taxon-name-part-type="genus" reg="Daudebardia">D.</tp:taxon-name-part> <tp:taxon-name-part taxon-name-part-type="species" reg="rufa">rufa</tp:taxon-name-part> <tp:taxon-name-part taxon-name-part-type="subspecies" reg="atlantica">atlantica</tp:taxon-name-part></tp:taxon-name></italic> from <xref ref-type="bibr" rid="B60">Riedel (1978)</xref> modified. <bold>79–82</bold>. Genus <italic><tp:taxon-name><tp:taxon-name-part taxon-name-part-type="genus" reg="Testacella">Testacella</tp:taxon-name-part></tp:taxon-name></italic>; <bold>79</bold>. Mollusc in lateral and dorsal view; <bold>80</bold>. Shell in dorsal and ventral view; <bold>81</bold>. Distal genitalia of <italic><tp:taxon-name><tp:taxon-name-part taxon-name-part-type="genus" reg="Testacella">T.</tp:taxon-name-part> <tp:taxon-name-part taxon-name-part-type="species" reg="fischeriana">fischeriana</tp:taxon-name-part></tp:taxon-name></italic>; <bold>82</bold>. Distal genitalia of <italic><tp:taxon-name><tp:taxon-name-part taxon-name-part-type="genus" reg="Testacella">T.</tp:taxon-name-part> <tp:taxon-name-part taxon-name-part-type="species" reg="riedeli">riedeli</tp:taxon-name-part></tp:taxon-name></italic>.</p></caption><graphic xmlns:xlink="http://www.w3.org/1999/xlink" xlink:href="zookeys-1270-307_article-156458__-g013.jpg" id="oo_1550399.jpg" position="float" orientation="portrait" xlink:type="simple"><uri content-type="original_file" xlink:type="simple">https://binary.pensoft.net/fig/1550399</uri></graphic></fig></tp:treatment-sec><tp:treatment-sec sec-type="Diagnosis"><title>Diagnosis.</title><p>Shell vitrinid-like, apex slightly immersed, spire with 3 1/2 convex whorls; the first 2 1/2–3 whorls with a microsculpture of spirally arranged pits; radial striae near the suture and irregularly subplicate last whorl; transversely oblong aperture; peristome with rounded basal margin and columellar margin folded on the umbilicus; shell maximum height (H): 3 mm, shell maximum diameter (D): 5 mm. Based on Bourguignat’s original description, the mollusc can withdraw completely into the shell; it has a transparent, greyish-white body; the mantle is darker at the edges and covers most of the spire; the large tentacles are brown-violet; the rear part of the body is pointed and slightly brownish. Genitalia Unknown.</p></tp:treatment-sec><tp:treatment-sec sec-type="Distribution"><title>Distribution.</title><p>So far known only from the type locality: at the top of the small atlas of Blidah, near the marabout of Sidi-Abd-el-Kader.</p></tp:treatment-sec><tp:treatment-sec sec-type="Ecology"><title>Ecology.</title><p><italic>?<tp:taxon-name><tp:taxon-name-part taxon-name-part-type="genus" reg="Vitrina">Vitrina</tp:taxon-name-part> <tp:taxon-name-part taxon-name-part-type="species" reg="letourneuxi">letourneuxi</tp:taxon-name-part></tp:taxon-name></italic> lives under moist debris of shavings, branches, and needles of <italic><tp:taxon-name><tp:taxon-name-part taxon-name-part-type="genus" reg="Cedrus">Cedrus</tp:taxon-name-part> <tp:taxon-name-part taxon-name-part-type="species" reg="atlantica">atlantica</tp:taxon-name-part></tp:taxon-name></italic> ((Endl.) Manetti ex Carrière, 1855).</p></tp:treatment-sec><tp:treatment-sec sec-type="Remarks"><title>Remarks.</title><p><xref ref-type="bibr" rid="B66">Sturany (1909)</xref> hypothesised a close relationship between <italic>?<tp:taxon-name><tp:taxon-name-part taxon-name-part-type="genus" reg="Vitrina">V.</tp:taxon-name-part> <tp:taxon-name-part taxon-name-part-type="species" reg="letourneuxi">letourneuxi</tp:taxon-name-part></tp:taxon-name></italic> and the endemic <italic><tp:taxon-name><tp:taxon-name-part taxon-name-part-type="genus" reg="Oligolimax">Oligolimax</tp:taxon-name-part></tp:taxon-name></italic> species from Libya. <xref ref-type="bibr" rid="B24">Forcart (1959)</xref> rejected this hypothesis and suggested that the Algerian species belongs to the genus <italic><tp:taxon-name><tp:taxon-name-part taxon-name-part-type="genus" reg="Vitrina">Vitrina</tp:taxon-name-part></tp:taxon-name></italic>. In our opinion, based on the descriptions of <xref ref-type="bibr" rid="B12">Bourguignat (1864)</xref> and <xref ref-type="bibr" rid="B24">Forcart (1959)</xref> and its geographical isolation, it cannot be excluded that ?<italic><tp:taxon-name><tp:taxon-name-part taxon-name-part-type="genus" reg="Vitrina">V.</tp:taxon-name-part> <tp:taxon-name-part taxon-name-part-type="species" reg="letourneuxi">letourneuxi</tp:taxon-name-part></tp:taxon-name></italic> belongs to other unknown or unexpected vitrinid genera. This question can only be resolved by studying genital morphology and/or by molecular analysis.</p><sec sec-type="Superfamily Gastrodontoidea Tryon, 1866" id="sec11"><title>Superfamily <tp:taxon-name><tp:taxon-name-part taxon-name-part-type="superfamily" reg="Gastrodontoidea">Gastrodontoidea</tp:taxon-name-part></tp:taxon-name> Tryon, 1866</title><p>
              <bold>Family <tp:taxon-name><tp:taxon-name-part taxon-name-part-type="family" reg="Oxychilidae">Oxychilidae</tp:taxon-name-part></tp:taxon-name> P. Hesse, 1927 (1879)</bold>
            </p><p>
              <bold>Subfamily <tp:taxon-name><tp:taxon-name-part taxon-name-part-type="subfamily" reg="Daudebardiinae">Daudebardiinae</tp:taxon-name-part></tp:taxon-name> Kobelt, 1906</bold>
            </p><p>
              <bold>Genus <italic><tp:taxon-name><tp:taxon-name-part taxon-name-part-type="genus" reg="Daudebardia">Daudebardia</tp:taxon-name-part></tp:taxon-name></italic> W. Hartmann, 1821</bold>
            </p></sec></tp:treatment-sec><ref-list><ref id="B60"><mixed-citation xmlns:xlink="http://www.w3.org/1999/xlink" xlink:type="simple">Riedel A (1978) Kritische Bemerkungen und Ergänzungen zur Kenntnis der Subfamilie <tp:taxon-name><tp:taxon-name-part taxon-name-part-type="subfamily">Daudebardiinae</tp:taxon-name-part></tp:taxon-name> (<tp:taxon-name><tp:taxon-name-part taxon-name-part-type="class">Gastropoda</tp:taxon-name-part></tp:taxon-name>, <tp:taxon-name><tp:taxon-name-part taxon-name-part-type="family">Zonitidae</tp:taxon-name-part></tp:taxon-name>) mit Verzeichnis aller akzeptierten Arten. Annales Zoologici 34(8): 139–206. <ext-link xlink:href="https://rcin.org.pl/dlibra/publication/2466/edition/58226/content?ref=struct" ext-link-type="uri" xlink:type="simple">https://rcin.org.pl/dlibra/publication/2466/edition/58226/content?ref=struct</ext-link></mixed-citation></ref><ref id="B66"><mixed-citation xmlns:xlink="http://www.w3.org/1999/xlink" xlink:type="simple">Sturany R (1909) Mollusken aus Tripolis und Barka. Zoologische Jahrbücher, Abteilung für Systematik, Geographie und Biologie der Tiere 27: 291–312 [pls 10, 11]. <ext-link xlink:href="10.5962/bhl.part.17217" ext-link-type="doi" xlink:type="simple">https://doi.org/10.5962/bhl.part.17217</ext-link></mixed-citation></ref><ref id="B24"><mixed-citation xmlns:xlink="http://www.w3.org/1999/xlink" xlink:type="simple">Forcart L (1959) Revision nordafrikanischer <tp:taxon-name><tp:taxon-name-part taxon-name-part-type="family">Vitrinidae</tp:taxon-name-part></tp:taxon-name>. Archiv für Molluskenkunde 88: 1–6 [pl. 1].</mixed-citation></ref><ref id="B73"><mixed-citation xmlns:xlink="http://www.w3.org/1999/xlink" xlink:type="simple">Wiktor A (1983a) Some data on slugs of Morocco and Algeria with description of a new <italic><tp:taxon-name><tp:taxon-name-part taxon-name-part-type="genus">Deroceras</tp:taxon-name-part></tp:taxon-name></italic> species (<tp:taxon-name><tp:taxon-name-part taxon-name-part-type="class">Gastropoda</tp:taxon-name-part></tp:taxon-name>, <tp:taxon-name><tp:taxon-name-part taxon-name-part-type="infraclass">Pulmonata</tp:taxon-name-part></tp:taxon-name>). Malakologische Abhandlungen 8: 155–166.</mixed-citation></ref><ref id="B12"><mixed-citation xmlns:xlink="http://www.w3.org/1999/xlink" xlink:type="simple">Bourguignat JR (1863–1864) Malacologie de l’Algérie ou histoire naturelle des animaux Mollusques terrestres et fluviatiles recueillis jusqu’à ce jour dans nos possessions du nord de l’Afrique, Tome 1. Challamel ainé, Paris, 294 pp [pls 1–12, 19–32]. <ext-link xlink:href="https://www.biodiversitylibrary.org/item/106388#page/9/mode/1up" ext-link-type="uri" xlink:type="simple">https://www.biodiversitylibrary.org/item/106388#page/9/mode/1up</ext-link></mixed-citation></ref></ref-list></tp:taxon-treatment>
