# Supplementary material for: Contributions to the knowledge of slugs and semi-slugs (Gastropoda, Pulmonata, Stylommatophora) from Algeria
Source: Zookeys. 2026 Feb 27;1270:307–48. doi: 10.3897/zookeys.1270.156458 (PMC12966852; doi:10.3897/zookeys.1270.156458)
Supplement: XML Treatment for Daudebardia (Daudebardia) brevipes letourneuxi [file zookeys.1270.156458-treatment19.xml]

<!DOCTYPE tp:taxon-treatment
  PUBLIC "-//TaxonX//DTD Taxonomic Treatment Publishing DTD v0 20100105//EN" "tax-treatment-NSO.dtd">
<tp:taxon-treatment xmlns:tp="http://www.plazi.org/taxpub"><tp:treatment-meta><kwd-group><label>Taxon classification</label><kwd>
              <named-content content-type="kingdom">Animalia</named-content>
            </kwd><kwd>
              <named-content content-type="order">Stylommatophora</named-content>
            </kwd><kwd>
              <named-content content-type="family">Vitrinidae</named-content>
            </kwd></kwd-group><mixed-citation publication-type="journal"><person-group><name><surname>Ramdini</surname><given-names>Ramdane</given-names></name><name><surname>Liberto</surname><given-names>Fabio</given-names></name><name><surname>Sadouk</surname><given-names>Ghania</given-names></name><name><surname>Gregorini</surname><given-names>Armando</given-names></name><name><surname>Colomba</surname><given-names>Mariastella</given-names></name></person-group><article-title>Contributions to the knowledge of slugs and semi-slugs (<tp:taxon-name><tp:taxon-name-part taxon-name-part-type="class" reg="Gastropoda">Gastropoda</tp:taxon-name-part></tp:taxon-name>, <tp:taxon-name><tp:taxon-name-part taxon-name-part-type="infraclass" reg="Pulmonata">Pulmonata</tp:taxon-name-part></tp:taxon-name>, <tp:taxon-name><tp:taxon-name-part taxon-name-part-type="order" reg="Stylommatophora">Stylommatophora</tp:taxon-name-part></tp:taxon-name>) from Algeria</article-title><source>Zookeys</source><day>27</day><month>02</month><year>2026</year><volume>1270</volume><fpage>307</fpage><lpage>348</lpage><pub-id pub-id-type="doi">10.3897/zookeys.1270.156458</pub-id></mixed-citation></tp:treatment-meta><tp:nomenclature><tp:taxon-name><object-id xmlns:xlink="http://www.w3.org/1999/xlink" content-type="arpha" xlink:type="simple">54E82D9D-90E9-522D-AC41-EBE041DA64AA</object-id><tp:taxon-name-part taxon-name-part-type="genus" reg="Daudebardia">Daudebardia</tp:taxon-name-part> (<tp:taxon-name-part taxon-name-part-type="subgenus" reg="Daudebardia">Daudebardia</tp:taxon-name-part>) <tp:taxon-name-part taxon-name-part-type="species" reg="brevipes">brevipes</tp:taxon-name-part> <tp:taxon-name-part taxon-name-part-type="subspecies" reg="letourneuxi">letourneuxi</tp:taxon-name-part>
                	</tp:taxon-name><tp:taxon-authority>Bourguignat, 1866</tp:taxon-authority><xref ref-type="fig" rid="F10">Figs 37–39, 75, 76</xref><tp:nomenclature-citation-list><tp:nomenclature-citation><tp:taxon-name><tp:taxon-name-part taxon-name-part-type="genus" reg="Daudebardia">Daudebardia</tp:taxon-name-part> <tp:taxon-name-part taxon-name-part-type="species" reg="letourneuxi">letourneuxi</tp:taxon-name-part></tp:taxon-name><comment> – Bourguignat 1866; p. 210, pl. 33, figs 7–12 – Forêt de l’Édough, près de Bône. <xref ref-type="bibr" rid="B40">Letourneux 1870</xref>: 278 – Bone, Saint-Croix-de-l’Édough, forêt de l’Édough.</comment></tp:nomenclature-citation><tp:nomenclature-citation><tp:taxon-name><tp:taxon-name-part taxon-name-part-type="genus" reg="Daudebardia">Daudebardia</tp:taxon-name-part> <tp:taxon-name-part taxon-name-part-type="species" reg="platystoma">platystoma</tp:taxon-name-part></tp:taxon-name><comment> – <xref ref-type="bibr" rid="B40">Letourneux 1870</xref>: 268, 291–292 – Algeria, Kabylia: Tizi-n-Cheriâ, col d’Akfadou, source Tala Guizan; Soummes.</comment></tp:nomenclature-citation><tp:nomenclature-citation><tp:taxon-name><tp:taxon-name-part taxon-name-part-type="genus" reg="Daudebardia">Daudebardia</tp:taxon-name-part> <tp:taxon-name-part taxon-name-part-type="species" reg="charopia">charopia</tp:taxon-name-part></tp:taxon-name><comment> – <xref ref-type="bibr" rid="B40">Letourneux 1870</xref>: 278, 292–293 – Bone, Saint-Croix-de-l’Édough, forêt de l’Édough; prés de Bone.</comment></tp:nomenclature-citation><tp:nomenclature-citation><tp:taxon-name><tp:taxon-name-part taxon-name-part-type="genus" reg="Daudebardia">Daudebardia</tp:taxon-name-part> (<tp:taxon-name-part taxon-name-part-type="subgenus" reg="Daudebardia">Daudebardia</tp:taxon-name-part>) <tp:taxon-name-part taxon-name-part-type="species" reg="brevipes">brevipes</tp:taxon-name-part> <tp:taxon-name-part taxon-name-part-type="subspecies" reg="letourneuxi">letourneuxi</tp:taxon-name-part></tp:taxon-name><comment> – <xref ref-type="bibr" rid="B60">Riedel 1978</xref>: 148, figs 12–17 – Bekannt von der Umgebung von Annaba (u. a. Djebel Edough) und von Kabylien – die Quelle Tala-Guizan in Col d’Akfadou (ca. 30 km östlich Fort-National).</comment></tp:nomenclature-citation></tp:nomenclature-citation-list></tp:nomenclature><tp:treatment-sec sec-type="Material examined"><title>Material examined.</title><p>• 2 exx; Jijel, National Park of Taza, Garouche forest; <named-content xmlns:xlink="http://www.w3.org/1999/xlink" content-type="dwc:verbatimCoordinates" xlink:type="simple">36°40.033'N, 5°38.367'E</named-content>; 700 m a.s.l.; January 2021; G. Sadouk leg.</p></tp:treatment-sec><tp:treatment-sec sec-type="Diagnosis"><title>Diagnosis.</title><p>The shell is similar to the topotypical specimens depicted by Riedel (1978: 146, figs 12–14) in which the columellar margin covers part of the umbilicus (Fig. <xref ref-type="fig" rid="F10">37</xref>); H: 7.4 mm × D: 5.2 mm; H: 6.9 mm × D: 4.8 mm; genitalia characterised by a cylindrical penis, slightly wider apically; thin and short epiphallus, which passes insensibly to the vas deferens; vagina as long as half penis and covered for three-quarters of its length by a vaginal gland; duct of the bursa copulatrix emerging from the vaginal gland and ending in an oval bursa copulatrix; atrium as long as the vagina (Fig. <xref ref-type="fig" rid="F10">38</xref>); internal walls of the penis with four thin crests, two of which distally merge into a single crest (Fig. <xref ref-type="fig" rid="F10">39</xref>); internal walls of the vagina with an irregular and thin crest.</p></tp:treatment-sec><tp:treatment-sec sec-type="Distribution"><title>Distribution.</title><p>Currently known from northeastern Algeria.</p></tp:treatment-sec><tp:treatment-sec sec-type="Ecology"><title>Ecology.</title><p>It lives in humid litter among leaves and plant debris or under stones, feeding on invertebrates.</p></tp:treatment-sec><tp:treatment-sec sec-type="Remarks"><title>Remarks.</title><p>The genus <italic><tp:taxon-name><tp:taxon-name-part taxon-name-part-type="genus" reg="Daudebardia">Daudebardia</tp:taxon-name-part></tp:taxon-name></italic> was recorded from Algeria (Kabylia region) by Bourguignat (<xref ref-type="bibr" rid="B13">1866, 1870</xref>) and Letourneux (<xref ref-type="bibr" rid="B40">1870</xref>, <xref ref-type="bibr" rid="B41">1872</xref>). These authors introduced five new nominal species. <italic><tp:taxon-name><tp:taxon-name-part taxon-name-part-type="genus" reg="Daudebardia">Daudebardia</tp:taxon-name-part> <tp:taxon-name-part taxon-name-part-type="species" reg="letourneuxi">letourneuxi</tp:taxon-name-part></tp:taxon-name></italic> Bourguignat, 1866 (t.l. Bona = Annaba, northeastern Algeria) is the oldest name for the genus <italic><tp:taxon-name><tp:taxon-name-part taxon-name-part-type="genus" reg="Daudebardia">Daudebardia</tp:taxon-name-part></tp:taxon-name></italic> in Algeria. It was described based on an immature shell (<xref ref-type="bibr" rid="B13">Bourguignat 1866</xref>). <xref ref-type="bibr" rid="B60">Riedel (1978)</xref> re-examined the holotype and a topotypical adult shell from the Hagenmuller collection (ex-Letourneux coll.) and tentatively classified this taxon as a subspecies of <italic><tp:taxon-name><tp:taxon-name-part taxon-name-part-type="genus" reg="Daudebardia">D.</tp:taxon-name-part> <tp:taxon-name-part taxon-name-part-type="species" reg="brevipes">brevipes</tp:taxon-name-part></tp:taxon-name></italic>. However, the shells do not show relevant differential characters from the nominotypical subspecies. <xref ref-type="bibr" rid="B60">Riedel (1978)</xref> selected lectotypes of <italic><tp:taxon-name><tp:taxon-name-part taxon-name-part-type="genus" reg="Daudebardia">D.</tp:taxon-name-part> <tp:taxon-name-part taxon-name-part-type="species" reg="charopia">charopia</tp:taxon-name-part></tp:taxon-name></italic> Letourneux, 1870 (t.l. Bona) and <italic><tp:taxon-name><tp:taxon-name-part taxon-name-part-type="genus" reg="Daudebardia">D.</tp:taxon-name-part> <tp:taxon-name-part taxon-name-part-type="species" reg="platystoma">platystoma</tp:taxon-name-part></tp:taxon-name></italic> Letourneux, 1870 (t.l. Tala Guizan en Kabylie) from topotypical specimens preserved in the Bourguignat collection and proposed these two taxa as junior synonyms of <italic><tp:taxon-name><tp:taxon-name-part taxon-name-part-type="genus" reg="Daudebardia">D.</tp:taxon-name-part> <tp:taxon-name-part taxon-name-part-type="species" reg="brevipes">brevipes</tp:taxon-name-part> <tp:taxon-name-part taxon-name-part-type="subspecies" reg="letourneuxi">letourneuxi</tp:taxon-name-part></tp:taxon-name></italic>. The two specimens from Jijel we examined (Fig. <xref ref-type="fig" rid="F10">38</xref>) show the atrium as long as the vagina; this feature is not known for other <italic><tp:taxon-name><tp:taxon-name-part taxon-name-part-type="genus" reg="Daudebardia">Daudebardia</tp:taxon-name-part></tp:taxon-name></italic> species.</p></tp:treatment-sec><tp:treatment-sec><!--Section generated to contain objects referenced in tp:taxon-treatment.--><fig id="F10" position="float" orientation="portrait"><object-id xmlns:xlink="http://www.w3.org/1999/xlink" content-type="doi" xlink:type="simple">10.3897/zookeys.1270.156458.figures37-39</object-id><object-id xmlns:xlink="http://www.w3.org/1999/xlink" content-type="arpha" xlink:type="simple">041D510F-0F34-5CD1-9F69-BF1A4E712C01</object-id><label>Figures 37–39.</label><caption><p><italic><tp:taxon-name><tp:taxon-name-part taxon-name-part-type="genus" reg="Daudebardia">Daudebardia</tp:taxon-name-part> <tp:taxon-name-part taxon-name-part-type="species" reg="brevipes">brevipes</tp:taxon-name-part> <tp:taxon-name-part taxon-name-part-type="subspecies" reg="letourneuxi">letourneuxi</tp:taxon-name-part></tp:taxon-name></italic>, Algeria, Jijel, National Park of Taza, Garouche forest. <bold>37</bold>. Shell; <bold>38</bold>. Genitalia; <bold>39</bold>. Internal view of the proximal penis.</p></caption><graphic xmlns:xlink="http://www.w3.org/1999/xlink" xlink:href="zookeys-1270-307_article-156458__-g010.jpg" id="oo_1550396.jpg" position="float" orientation="portrait" xlink:type="simple"><uri content-type="original_file" xlink:type="simple">https://binary.pensoft.net/fig/1550396</uri></graphic></fig></tp:treatment-sec><ref-list><ref id="B40"><mixed-citation xmlns:xlink="http://www.w3.org/1999/xlink" xlink:type="simple">Letourneux MA (1870) Excursions malacologiques en Kabylie et dans le Tell Oriental. Annales de malacologie 1: 258–323 [pl. 6]. <ext-link xlink:href="https://www.biodiversitylibrary.org/item/54956#page/286/mode/1up" ext-link-type="uri" xlink:type="simple">https://www.biodiversitylibrary.org/item/54956#page/286/mode/1up</ext-link></mixed-citation></ref><ref id="B60"><mixed-citation xmlns:xlink="http://www.w3.org/1999/xlink" xlink:type="simple">Riedel A (1978) Kritische Bemerkungen und Ergänzungen zur Kenntnis der Subfamilie <tp:taxon-name><tp:taxon-name-part taxon-name-part-type="subfamily">Daudebardiinae</tp:taxon-name-part></tp:taxon-name> (<tp:taxon-name><tp:taxon-name-part taxon-name-part-type="class">Gastropoda</tp:taxon-name-part></tp:taxon-name>, <tp:taxon-name><tp:taxon-name-part taxon-name-part-type="family">Zonitidae</tp:taxon-name-part></tp:taxon-name>) mit Verzeichnis aller akzeptierten Arten. Annales Zoologici 34(8): 139–206. <ext-link xlink:href="https://rcin.org.pl/dlibra/publication/2466/edition/58226/content?ref=struct" ext-link-type="uri" xlink:type="simple">https://rcin.org.pl/dlibra/publication/2466/edition/58226/content?ref=struct</ext-link></mixed-citation></ref><ref id="B13"><mixed-citation xmlns:xlink="http://www.w3.org/1999/xlink" xlink:type="simple">Bourguignat JR (1863–1870) Mollusques nouveaux, litigieux ou peu connus, Tome 1 [1863–1868]. Savy, Paris, 324 pp. [pls 1–45] <ext-link xlink:href="https://www.biodiversitylibrary.org/item/41638#page/7/mode/1up" ext-link-type="uri" xlink:type="simple">https://www.biodiversitylibrary.org/item/41638#page/7/mode/1up</ext-link></mixed-citation></ref><ref id="B41"><mixed-citation xmlns:xlink="http://www.w3.org/1999/xlink" xlink:type="simple">Letourneux MA (1872) Malacologie. In: Hanoteau A Letourneux A (Eds.) La Kabylie et les coutumes kabyles, Vol. I. L’Imprimerie Nationale, Paris, 212–234. <ext-link xlink:href="https://archive.org/details/bub_gb_8jgbAAAAYAAJ/page/212/mode/1up" ext-link-type="uri" xlink:type="simple">https://archive.org/details/bub_gb_8jgbAAAAYAAJ/page/212/mode/1up</ext-link></mixed-citation></ref></ref-list></tp:taxon-treatment>
