# Supplementary material for: Contributions to the knowledge of slugs and semi-slugs (Gastropoda, Pulmonata, Stylommatophora) from Algeria
Source: Zookeys. 2026 Feb 27;1270:307–48. doi: 10.3897/zookeys.1270.156458 (PMC12966852; doi:10.3897/zookeys.1270.156458)
Supplement: XML Treatment for Daudebardia (Daudebardia) rufa atlantica [file zookeys.1270.156458-treatment20.xml]

<!DOCTYPE tp:taxon-treatment
  PUBLIC "-//TaxonX//DTD Taxonomic Treatment Publishing DTD v0 20100105//EN" "tax-treatment-NSO.dtd">
<tp:taxon-treatment xmlns:tp="http://www.plazi.org/taxpub"><tp:treatment-meta><kwd-group><label>Taxon classification</label><kwd>
              <named-content content-type="kingdom">Animalia</named-content>
            </kwd><kwd>
              <named-content content-type="order">Stylommatophora</named-content>
            </kwd><kwd>
              <named-content content-type="family">Vitrinidae</named-content>
            </kwd></kwd-group><mixed-citation publication-type="journal"><person-group><name><surname>Ramdini</surname><given-names>Ramdane</given-names></name><name><surname>Liberto</surname><given-names>Fabio</given-names></name><name><surname>Sadouk</surname><given-names>Ghania</given-names></name><name><surname>Gregorini</surname><given-names>Armando</given-names></name><name><surname>Colomba</surname><given-names>Mariastella</given-names></name></person-group><article-title>Contributions to the knowledge of slugs and semi-slugs (<tp:taxon-name><tp:taxon-name-part taxon-name-part-type="class" reg="Gastropoda">Gastropoda</tp:taxon-name-part></tp:taxon-name>, <tp:taxon-name><tp:taxon-name-part taxon-name-part-type="infraclass" reg="Pulmonata">Pulmonata</tp:taxon-name-part></tp:taxon-name>, <tp:taxon-name><tp:taxon-name-part taxon-name-part-type="order" reg="Stylommatophora">Stylommatophora</tp:taxon-name-part></tp:taxon-name>) from Algeria</article-title><source>Zookeys</source><day>27</day><month>02</month><year>2026</year><volume>1270</volume><fpage>307</fpage><lpage>348</lpage><pub-id pub-id-type="doi">10.3897/zookeys.1270.156458</pub-id></mixed-citation></tp:treatment-meta><tp:nomenclature><tp:taxon-name><object-id xmlns:xlink="http://www.w3.org/1999/xlink" content-type="arpha" xlink:type="simple">0AD7CBFC-07FB-52C8-8AB7-51D45DF812A7</object-id><tp:taxon-name-part taxon-name-part-type="genus" reg="Daudebardia">Daudebardia</tp:taxon-name-part> (<tp:taxon-name-part taxon-name-part-type="subgenus" reg="Daudebardia">Daudebardia</tp:taxon-name-part>) <tp:taxon-name-part taxon-name-part-type="species" reg="rufa">rufa</tp:taxon-name-part> <tp:taxon-name-part taxon-name-part-type="subspecies" reg="atlantica">atlantica</tp:taxon-name-part></tp:taxon-name><tp:taxon-authority>Bourguignat, 1870</tp:taxon-authority><xref ref-type="fig" rid="F13">Figs 77</xref><xref ref-type="fig" rid="F13">, 78</xref><tp:nomenclature-citation-list><tp:nomenclature-citation><tp:taxon-name><tp:taxon-name-part taxon-name-part-type="genus" reg="Daudebardia">Daudebardia</tp:taxon-name-part> <tp:taxon-name-part taxon-name-part-type="species" reg="atlantica">atlantica</tp:taxon-name-part></tp:taxon-name><comment> – Bourguignat 1870, p. 15–16, pl. 4, figs 9–12 Moll. nouv. 2 – Dans la forêt de l’Edough, près de Bone.</comment></tp:nomenclature-citation><tp:nomenclature-citation><tp:taxon-name><tp:taxon-name-part taxon-name-part-type="genus" reg="Daudebardia">Daudebardia</tp:taxon-name-part> (<tp:taxon-name-part taxon-name-part-type="subgenus" reg="Daudebardia">Daudebardia</tp:taxon-name-part>) <tp:taxon-name-part taxon-name-part-type="species" reg="rufa">rufa</tp:taxon-name-part> <tp:taxon-name-part taxon-name-part-type="subspecies" reg="atlantica">atlantica</tp:taxon-name-part></tp:taxon-name><comment> – <xref ref-type="bibr" rid="B71">Wagner 1952</xref>: 122–123 – In dem Wald von Edough bei Bône in Algerien und Tala-Guizaa, Kabylia. <xref ref-type="bibr" rid="B60">Riedel 1978</xref>: 145–148, figs 8–9, 18–19 – Lebt in der Umgebung von Annaba in NO-Algerien, hauptsächlich im Gebirge Djebel Edough.</comment></tp:nomenclature-citation></tp:nomenclature-citation-list></tp:nomenclature><tp:treatment-sec sec-type="Material examined"><title>Material examined.</title><p>No specimens in our samples.</p></tp:treatment-sec><tp:treatment-sec sec-type="Diagnosis"><title>Diagnosis.</title><p>The shell is oval, the coiled part of the shell occupies 40–50% of the length (due to the less narrowly coiled spire), and the umbilicus is moderately wide. It differs from <italic><tp:taxon-name><tp:taxon-name-part taxon-name-part-type="genus" reg="Daudebardia">Daudebardia</tp:taxon-name-part> <tp:taxon-name-part taxon-name-part-type="species" reg="brevipes">brevipes</tp:taxon-name-part></tp:taxon-name></italic> by its regularly rounded last whorl (straight in <italic><tp:taxon-name><tp:taxon-name-part taxon-name-part-type="genus" reg="Daudebardia">D.</tp:taxon-name-part> <tp:taxon-name-part taxon-name-part-type="species" reg="brevipes">brevipes</tp:taxon-name-part></tp:taxon-name></italic>), which gives the shell an oval rather than an oblong shape; the initial whorls are less narrowly coiled and occupy a larger portion of the fully grown shell, umbilicus is wider.</p></tp:treatment-sec><tp:treatment-sec sec-type="Distribution"><title>Distribution.</title><p>Northeastern Algeria.</p></tp:treatment-sec><tp:treatment-sec sec-type="Ecology"><title>Ecology.</title><p>It lives in humid litter among leaves and plant debris or under stones, feeding on invertebrates.</p></tp:treatment-sec><tp:treatment-sec sec-type="Remarks"><title>Remarks.</title><p>Riedel (1978: 9, figs 18, 19) re-examined the type series of <italic><tp:taxon-name><tp:taxon-name-part taxon-name-part-type="genus" reg="Daudebardia">D.</tp:taxon-name-part> <tp:taxon-name-part taxon-name-part-type="species" reg="atlantica">atlantica</tp:taxon-name-part></tp:taxon-name></italic> Bourguignat, 1870 (t.l. Bone), selected a lectotype and provided the first description and illustration of the genitals. He tentatively classified <italic><tp:taxon-name><tp:taxon-name-part taxon-name-part-type="genus" reg="Daudebardia">D.</tp:taxon-name-part> <tp:taxon-name-part taxon-name-part-type="species" reg="atlantica">atlantica</tp:taxon-name-part></tp:taxon-name></italic> as a subspecies of <italic><tp:taxon-name><tp:taxon-name-part taxon-name-part-type="genus" reg="Daudebardia">D.</tp:taxon-name-part> <tp:taxon-name-part taxon-name-part-type="species" reg="rufa">rufa</tp:taxon-name-part></tp:taxon-name></italic>, although the shell and the genitals do not show relevant differential features. <xref ref-type="bibr" rid="B6">Borredà and Martínez-Ortí (2017)</xref> listed with a question mark the presence in Algeria of the two most common European species, <italic><tp:taxon-name><tp:taxon-name-part taxon-name-part-type="genus" reg="Daudebardia">D.</tp:taxon-name-part> <tp:taxon-name-part taxon-name-part-type="species" reg="brevipes">brevipes</tp:taxon-name-part></tp:taxon-name></italic> (Draparnaud, 1805) and <italic><tp:taxon-name><tp:taxon-name-part taxon-name-part-type="genus" reg="Daudebardia">D.</tp:taxon-name-part> <tp:taxon-name-part taxon-name-part-type="species" reg="rufa">rufa</tp:taxon-name-part></tp:taxon-name></italic> (Draparnaud, 1805). Although a modern revision of the genus <italic><tp:taxon-name><tp:taxon-name-part taxon-name-part-type="genus" reg="Daudebardia">Daudebardia</tp:taxon-name-part></tp:taxon-name></italic> s. str. is urgently needed, we prefer to maintain the classification proposed by <xref ref-type="bibr" rid="B60">Riedel (1978)</xref>, considering the geographical isolation of the Algerian populations and the few known data points on the genitalia of <italic><tp:taxon-name><tp:taxon-name-part taxon-name-part-type="genus" reg="Daudebardia">D.</tp:taxon-name-part> <tp:taxon-name-part taxon-name-part-type="species" reg="rufa">rufa</tp:taxon-name-part> <tp:taxon-name-part taxon-name-part-type="subspecies" reg="atlantica">atlantica</tp:taxon-name-part></tp:taxon-name></italic>. <xref ref-type="bibr" rid="B60">Riedel (1978)</xref> regarded <italic><tp:taxon-name><tp:taxon-name-part taxon-name-part-type="genus" reg="Daudebardia">D.</tp:taxon-name-part> <tp:taxon-name-part taxon-name-part-type="species" reg="nubigena">nubigena</tp:taxon-name-part></tp:taxon-name></italic> Bourguignat, 1870 as a subspecies of <italic><tp:taxon-name><tp:taxon-name-part taxon-name-part-type="genus" reg="Daudebardia">D.</tp:taxon-name-part> <tp:taxon-name-part taxon-name-part-type="species" reg="rufa">rufa</tp:taxon-name-part></tp:taxon-name></italic>, characterised by a wider last whorl in the spiral part. Based on the original description of <italic><tp:taxon-name><tp:taxon-name-part taxon-name-part-type="genus" reg="Daudebardia">D.</tp:taxon-name-part> <tp:taxon-name-part taxon-name-part-type="species" reg="nubigena">nubigena</tp:taxon-name-part></tp:taxon-name></italic> and the drawing of the syntype illustrated by Riedel (1978: 146, figs 10–11), it could be a junior synonym of <italic>?<tp:taxon-name><tp:taxon-name-part taxon-name-part-type="genus" reg="Vitrina">Vitrina</tp:taxon-name-part> <tp:taxon-name-part taxon-name-part-type="species" reg="letourneuxi">letourneuxi</tp:taxon-name-part></tp:taxon-name></italic>. The two taxa, <italic><tp:taxon-name><tp:taxon-name-part taxon-name-part-type="genus" reg="Daudebardia">D.</tp:taxon-name-part> <tp:taxon-name-part taxon-name-part-type="species" reg="nubigena">nubigena</tp:taxon-name-part></tp:taxon-name></italic> and ?<italic><tp:taxon-name><tp:taxon-name-part taxon-name-part-type="genus" reg="Vitrina">V.</tp:taxon-name-part> <tp:taxon-name-part taxon-name-part-type="species" reg="letourneuxi">letourneuxi</tp:taxon-name-part></tp:taxon-name></italic>, were described from the same locality, i.e., the summit of the Little Atlas near Blida, Algeria.</p><sec sec-type="Infraorder Arionoidei" id="sec12"><title>Infraorder <tp:taxon-name><tp:taxon-name-part taxon-name-part-type="infraorder" reg="Arionoidei">Arionoidei</tp:taxon-name-part> </tp:taxon-name></title><p>
              <bold>Subfamily <tp:taxon-name><tp:taxon-name-part taxon-name-part-type="superfamily" reg="Arionoidea">Arionoidea</tp:taxon-name-part></tp:taxon-name> Gray, 1840</bold>
            </p><p>
              <bold>Family <tp:taxon-name><tp:taxon-name-part taxon-name-part-type="family" reg="Arionidae">Arionidae</tp:taxon-name-part></tp:taxon-name> Gray, 1840</bold>
            </p></sec></tp:treatment-sec><tp:treatment-sec><!--Section generated to contain objects referenced in tp:taxon-treatment.--><fig id="F13" position="float" orientation="portrait"><object-id xmlns:xlink="http://www.w3.org/1999/xlink" content-type="doi" xlink:type="simple">10.3897/zookeys.1270.156458.figures72-82</object-id><object-id xmlns:xlink="http://www.w3.org/1999/xlink" content-type="arpha" xlink:type="simple">7337775E-3284-54EB-B9A6-86824BF67A5B</object-id><label>Figures 72–82.</label><caption><p>Identification key of Algerian semi-slugs. <bold>72, 73</bold>. Genus <italic>?<tp:taxon-name><tp:taxon-name-part taxon-name-part-type="genus" reg="Vitrina">Vitrina</tp:taxon-name-part></tp:taxon-name></italic>; <bold>72</bold>. Schematic drawing of the mollusc; <bold>73</bold>. Shell in frontal, apical and ventral view. <bold>74–78</bold>. Genus <italic><tp:taxon-name><tp:taxon-name-part taxon-name-part-type="genus" reg="Daudebardia">Daudebardia</tp:taxon-name-part></tp:taxon-name></italic>; <bold>74</bold>. Mollusc in lateral and dorsal view; <bold>75</bold>. Shell in dorsal and ventral view of <italic><tp:taxon-name><tp:taxon-name-part taxon-name-part-type="genus" reg="Daudebardia">D.</tp:taxon-name-part> <tp:taxon-name-part taxon-name-part-type="species" reg="brevipes">brevipes</tp:taxon-name-part> <tp:taxon-name-part taxon-name-part-type="subspecies" reg="letourneuxi">letourneuxi</tp:taxon-name-part></tp:taxon-name></italic>; <bold>76</bold>. Distal genitalia of <italic><tp:taxon-name><tp:taxon-name-part taxon-name-part-type="genus" reg="Daudebardia">D.</tp:taxon-name-part> <tp:taxon-name-part taxon-name-part-type="species" reg="brevipes">brevipes</tp:taxon-name-part> <tp:taxon-name-part taxon-name-part-type="subspecies" reg="letourneuxi">letourneuxi</tp:taxon-name-part></tp:taxon-name></italic>; <bold>77</bold>. Shell in dorsal and ventral view of <italic><tp:taxon-name><tp:taxon-name-part taxon-name-part-type="genus" reg="Daudebardia">D.</tp:taxon-name-part> <tp:taxon-name-part taxon-name-part-type="species" reg="rufa">rufa</tp:taxon-name-part> <tp:taxon-name-part taxon-name-part-type="subspecies" reg="atlantica">atlantica</tp:taxon-name-part></tp:taxon-name></italic>; <bold>78</bold>. Distal genitalia of <italic><tp:taxon-name><tp:taxon-name-part taxon-name-part-type="genus" reg="Daudebardia">D.</tp:taxon-name-part> <tp:taxon-name-part taxon-name-part-type="species" reg="rufa">rufa</tp:taxon-name-part> <tp:taxon-name-part taxon-name-part-type="subspecies" reg="atlantica">atlantica</tp:taxon-name-part></tp:taxon-name></italic> from <xref ref-type="bibr" rid="B60">Riedel (1978)</xref> modified. <bold>79–82</bold>. Genus <italic><tp:taxon-name><tp:taxon-name-part taxon-name-part-type="genus" reg="Testacella">Testacella</tp:taxon-name-part></tp:taxon-name></italic>; <bold>79</bold>. Mollusc in lateral and dorsal view; <bold>80</bold>. Shell in dorsal and ventral view; <bold>81</bold>. Distal genitalia of <italic><tp:taxon-name><tp:taxon-name-part taxon-name-part-type="genus" reg="Testacella">T.</tp:taxon-name-part> <tp:taxon-name-part taxon-name-part-type="species" reg="fischeriana">fischeriana</tp:taxon-name-part></tp:taxon-name></italic>; <bold>82</bold>. Distal genitalia of <italic><tp:taxon-name><tp:taxon-name-part taxon-name-part-type="genus" reg="Testacella">T.</tp:taxon-name-part> <tp:taxon-name-part taxon-name-part-type="species" reg="riedeli">riedeli</tp:taxon-name-part></tp:taxon-name></italic>.</p></caption><graphic xmlns:xlink="http://www.w3.org/1999/xlink" xlink:href="zookeys-1270-307_article-156458__-g013.jpg" id="oo_1550399.jpg" position="float" orientation="portrait" xlink:type="simple"><uri content-type="original_file" xlink:type="simple">https://binary.pensoft.net/fig/1550399</uri></graphic></fig></tp:treatment-sec><ref-list><ref id="B60"><mixed-citation xmlns:xlink="http://www.w3.org/1999/xlink" xlink:type="simple">Riedel A (1978) Kritische Bemerkungen und Ergänzungen zur Kenntnis der Subfamilie <tp:taxon-name><tp:taxon-name-part taxon-name-part-type="subfamily">Daudebardiinae</tp:taxon-name-part></tp:taxon-name> (<tp:taxon-name><tp:taxon-name-part taxon-name-part-type="class">Gastropoda</tp:taxon-name-part></tp:taxon-name>, <tp:taxon-name><tp:taxon-name-part taxon-name-part-type="family">Zonitidae</tp:taxon-name-part></tp:taxon-name>) mit Verzeichnis aller akzeptierten Arten. Annales Zoologici 34(8): 139–206. <ext-link xlink:href="https://rcin.org.pl/dlibra/publication/2466/edition/58226/content?ref=struct" ext-link-type="uri" xlink:type="simple">https://rcin.org.pl/dlibra/publication/2466/edition/58226/content?ref=struct</ext-link></mixed-citation></ref><ref id="B71"><mixed-citation xmlns:xlink="http://www.w3.org/1999/xlink" xlink:type="simple">Wagner H (1952) Die Raublungenschnecken-Gattungen <italic><tp:taxon-name><tp:taxon-name-part taxon-name-part-type="genus">Daudebardia</tp:taxon-name-part></tp:taxon-name></italic>, <italic><tp:taxon-name><tp:taxon-name-part taxon-name-part-type="genus">Testacella</tp:taxon-name-part></tp:taxon-name></italic> und <italic><tp:taxon-name><tp:taxon-name-part taxon-name-part-type="genus">Poiretia</tp:taxon-name-part></tp:taxon-name></italic>. Eine systematische, zoogeographische, ökologische und entwicklungsgeschichtliche Studie. Akademiai Kiadó, Budapest, 259 pp. <ext-link xlink:href="https://real-eod.mtak.hu/13991/1/AkademiaiKiado_006525.pdf" ext-link-type="uri" xlink:type="simple">https://real-eod.mtak.hu/13991/1/AkademiaiKiado_006525.pdf</ext-link></mixed-citation></ref><ref id="B6"><mixed-citation xmlns:xlink="http://www.w3.org/1999/xlink" xlink:type="simple">Borredà V, Martínez-Ortí A (2017) Contribution to the knowledge of the terrestrial slugs (<tp:taxon-name><tp:taxon-name-part taxon-name-part-type="class">Gastropoda</tp:taxon-name-part></tp:taxon-name>, <tp:taxon-name><tp:taxon-name-part taxon-name-part-type="infraclass">Pulmonata</tp:taxon-name-part></tp:taxon-name>) of the Maghreb. Iberus : Revista de la Sociedad Española de Malacología 35(1): 1–10. <ext-link xlink:href="https://roderic.uv.es/rest/api/core/bitstreams/352ef7aa-9625-41db-99c3-3d02b1b0f8c0/content" ext-link-type="uri" xlink:type="simple">https://roderic.uv.es/rest/api/core/bitstreams/352ef7aa-9625-41db-99c3-3d02b1b0f8c0/content</ext-link></mixed-citation></ref></ref-list></tp:taxon-treatment>
