# Supplementary material for: Contributions to the knowledge of slugs and semi-slugs (Gastropoda, Pulmonata, Stylommatophora) from Algeria
Source: Zookeys. 2026 Feb 27;1270:307–48. doi: 10.3897/zookeys.1270.156458 (PMC12966852; doi:10.3897/zookeys.1270.156458)
Supplement: XML Treatment for Letourneuxia nyctelia [file zookeys.1270.156458-treatment22.xml]

<!DOCTYPE tp:taxon-treatment
  PUBLIC "-//TaxonX//DTD Taxonomic Treatment Publishing DTD v0 20100105//EN" "tax-treatment-NSO.dtd">
<tp:taxon-treatment xmlns:tp="http://www.plazi.org/taxpub"><tp:treatment-meta><kwd-group><label>Taxon classification</label><kwd>
              <named-content content-type="kingdom">Animalia</named-content>
            </kwd><kwd>
              <named-content content-type="order">Stylommatophora</named-content>
            </kwd><kwd>
              <named-content content-type="family">Vitrinidae</named-content>
            </kwd></kwd-group><mixed-citation publication-type="journal"><person-group><name><surname>Ramdini</surname><given-names>Ramdane</given-names></name><name><surname>Liberto</surname><given-names>Fabio</given-names></name><name><surname>Sadouk</surname><given-names>Ghania</given-names></name><name><surname>Gregorini</surname><given-names>Armando</given-names></name><name><surname>Colomba</surname><given-names>Mariastella</given-names></name></person-group><article-title>Contributions to the knowledge of slugs and semi-slugs (<tp:taxon-name><tp:taxon-name-part taxon-name-part-type="class" reg="Gastropoda">Gastropoda</tp:taxon-name-part></tp:taxon-name>, <tp:taxon-name><tp:taxon-name-part taxon-name-part-type="infraclass" reg="Pulmonata">Pulmonata</tp:taxon-name-part></tp:taxon-name>, <tp:taxon-name><tp:taxon-name-part taxon-name-part-type="order" reg="Stylommatophora">Stylommatophora</tp:taxon-name-part></tp:taxon-name>) from Algeria</article-title><source>Zookeys</source><day>27</day><month>02</month><year>2026</year><volume>1270</volume><fpage>307</fpage><lpage>348</lpage><pub-id pub-id-type="doi">10.3897/zookeys.1270.156458</pub-id></mixed-citation></tp:treatment-meta><tp:nomenclature><tp:taxon-name><object-id xmlns:xlink="http://www.w3.org/1999/xlink" content-type="arpha" xlink:type="simple">0026B30D-7DD7-5416-AF39-7E516A3B1A9D</object-id>
                		<tp:taxon-name-part taxon-name-part-type="genus" reg="Letourneuxia">Letourneuxia</tp:taxon-name-part> <tp:taxon-name-part taxon-name-part-type="species" reg="nyctelia">nyctelia</tp:taxon-name-part>
                	</tp:taxon-name><tp:taxon-authority>Bourguignat, 1861</tp:taxon-authority><xref ref-type="fig" rid="F12">Figs 46–49</xref><tp:nomenclature-citation-list><tp:nomenclature-citation><tp:taxon-name><tp:taxon-name-part taxon-name-part-type="genus" reg="Limax">Limax</tp:taxon-name-part> <tp:taxon-name-part taxon-name-part-type="species" reg="nyctelius">nyctelius</tp:taxon-name-part></tp:taxon-name><comment> – Bourguignat 1861: 305–306 – Environs de Bougie et d’Alger, sur la colline de Budjaria, de Tlemcen, Aïn-el-Haout – et Oran – d’Alger, de Constantine, de Boghar.</comment></tp:nomenclature-citation><tp:nomenclature-citation><tp:taxon-name><tp:taxon-name-part taxon-name-part-type="genus" reg="Letourneuxia">Letourneuxia</tp:taxon-name-part> <tp:taxon-name-part taxon-name-part-type="species" reg="numidica">numidica</tp:taxon-name-part></tp:taxon-name><comment> – Bourguignat 1866: 201, pl. 34, figs 1–7 – Tlemcen (NW-Algeria). <xref ref-type="bibr" rid="B73">Wiktor 1983a</xref>: 156–160, figs 1–13. – Morocco: Taza-Bab Rih; Ras El Oued, 12 km south of Taza; Beni Hozmar Mts., 3–5 km south of Tetuan.</comment></tp:nomenclature-citation><tp:nomenclature-citation><tp:taxon-name><tp:taxon-name-part taxon-name-part-type="genus" reg="Letourneuxia">Letourneuxia</tp:taxon-name-part> <tp:taxon-name-part taxon-name-part-type="species" reg="atlantica">atlantica</tp:taxon-name-part></tp:taxon-name><comment> – Bourguignat in <xref ref-type="bibr" rid="B52">Pechaud 1884</xref>: 6 – Tlemcen (NW-Algeria).</comment></tp:nomenclature-citation><tp:nomenclature-citation><tp:taxon-name><tp:taxon-name-part taxon-name-part-type="genus" reg="Arion">Arion</tp:taxon-name-part> (<tp:taxon-name-part taxon-name-part-type="subgenus" reg="Ariunculus">Ariunculus</tp:taxon-name-part>) <tp:taxon-name-part taxon-name-part-type="species" reg="moreleti">moreleti</tp:taxon-name-part></tp:taxon-name><comment> – <xref ref-type="bibr" rid="B29">Hesse 1884</xref>: 14, pl. 8, figs 1–4 – Tanger (Morocco).</comment></tp:nomenclature-citation><tp:nomenclature-citation><tp:taxon-name><tp:taxon-name-part taxon-name-part-type="genus" reg="Geomalacus">Geomalacus</tp:taxon-name-part> (<tp:taxon-name-part taxon-name-part-type="subgenus" reg="Letourneuxia">Letourneuxia</tp:taxon-name-part>) <tp:taxon-name-part taxon-name-part-type="species" reg="turneri">turneri</tp:taxon-name-part></tp:taxon-name><comment> – <xref ref-type="bibr" rid="B54">Pollonera 1890b</xref>: 38 – Oran (Algeria).</comment></tp:nomenclature-citation><tp:nomenclature-citation><tp:taxon-name><tp:taxon-name-part taxon-name-part-type="genus" reg="Ariunculus">Ariunculus</tp:taxon-name-part> <tp:taxon-name-part taxon-name-part-type="species" reg="pallaryi">pallaryi</tp:taxon-name-part></tp:taxon-name><comment> – <xref ref-type="bibr" rid="B18">Collinge 1904</xref>: 47 – Echmühl, Oran, Algeria. syn. nov.</comment></tp:nomenclature-citation><tp:nomenclature-citation><tp:taxon-name><tp:taxon-name-part taxon-name-part-type="genus" reg="Geomalacus">Geomalacus</tp:taxon-name-part> (<tp:taxon-name-part taxon-name-part-type="subgenus" reg="Letourneuxia">Letourneuxia</tp:taxon-name-part>) <tp:taxon-name-part taxon-name-part-type="species" reg="maroccanus">maroccanus</tp:taxon-name-part></tp:taxon-name><comment> – <xref ref-type="bibr" rid="B56">Pollonera 1916</xref>: 191 – Grand Atlas (= Haut Atlas, Morocco).</comment></tp:nomenclature-citation><tp:nomenclature-citation><tp:taxon-name><tp:taxon-name-part taxon-name-part-type="genus" reg="Letourneuxia">Letourneuxia</tp:taxon-name-part> <tp:taxon-name-part taxon-name-part-type="species" reg="nyctelia">nyctelia</tp:taxon-name-part></tp:taxon-name><comment> – <xref ref-type="bibr" rid="B34">Hutchinson et al. 2022</xref>: 19–41 – Algeria, Morocco.</comment></tp:nomenclature-citation></tp:nomenclature-citation-list></tp:nomenclature><tp:treatment-sec sec-type="Material examined"><title>Material examined.</title><p>No specimens in our samples.</p></tp:treatment-sec><tp:treatment-sec sec-type="Diagnosis"><title>Diagnosis.</title><p>Mantle narrowed in front, widely rounded backwards, pneumostome antemedial; body rear blunted, with caudal mucus gland weakly developed; body reddish-brown with a dark-brown back and lateral band, reddish mantle with a lateral dark-brown band; thick pentagonal shell with an eccentric nucleus, without growth striae; genitalia characterised by: oviduct tube-shaped, opening to atrium slightly laterally, without bulbus; large atrium with a large ligule inside; without penis and epiphallus; however, <xref ref-type="bibr" rid="B54">Pollonera (1890b)</xref> referred to a small penis which gradually passes to the vas deferens; bifurcated genital retractor muscle, one branch attached to the duct of the bursa copulatrix, the other branch to the posterior part of the atrium (<xref ref-type="bibr" rid="B73">Wiktor 1983a</xref>).</p></tp:treatment-sec><tp:treatment-sec sec-type="Distribution"><title>Distribution.</title><p>Described from Tlemcen, Oran, northwestern Algeria, it is also recorded from northeastern Morocco.</p></tp:treatment-sec><tp:treatment-sec sec-type="Ecology"><title>Ecology.</title><p><italic><tp:taxon-name><tp:taxon-name-part taxon-name-part-type="genus" reg="Letourneuxia">Letourneuxia</tp:taxon-name-part> <tp:taxon-name-part taxon-name-part-type="species" reg="nyctelia">nyctelia</tp:taxon-name-part></tp:taxon-name></italic> lives on rocks near streams, among herbs, lime debris, oleander scrubs or pine-oak forest, pine trees, and eucalyptus trees.</p></tp:treatment-sec><tp:treatment-sec sec-type="Remarks"><title>Remarks.</title><p>For many decades, this species was known under the name <italic><tp:taxon-name><tp:taxon-name-part taxon-name-part-type="genus" reg="Letourneuxia">L.</tp:taxon-name-part> <tp:taxon-name-part taxon-name-part-type="species" reg="numidica">numidica</tp:taxon-name-part></tp:taxon-name></italic>, but <xref ref-type="bibr" rid="B34">Hutchinson et al. (2022)</xref> recently proposed <italic>nyctelia</italic> as its senior name. <xref ref-type="bibr" rid="B18">Collinge (1904)</xref> described the external features and genitalia of a new species, <italic><tp:taxon-name><tp:taxon-name-part taxon-name-part-type="genus" reg="Ariunculus">Ariunculus</tp:taxon-name-part> <tp:taxon-name-part taxon-name-part-type="species" reg="pallaryi">pallaryi</tp:taxon-name-part></tp:taxon-name></italic> Collinge, 1904 which correspond well to <italic><tp:taxon-name><tp:taxon-name-part taxon-name-part-type="genus" reg="Letourneuxia">L.</tp:taxon-name-part> <tp:taxon-name-part taxon-name-part-type="species" reg="nyctelia">nyctelia</tp:taxon-name-part></tp:taxon-name></italic>. The type locality of <italic><tp:taxon-name><tp:taxon-name-part taxon-name-part-type="genus" reg="Ariunculus">A.</tp:taxon-name-part> <tp:taxon-name-part taxon-name-part-type="species" reg="pallaryi">pallaryi</tp:taxon-name-part></tp:taxon-name></italic> is Echmühl, situated in the same Algerian region where <italic><tp:taxon-name><tp:taxon-name-part taxon-name-part-type="genus" reg="Letourneuxia">L.</tp:taxon-name-part> <tp:taxon-name-part taxon-name-part-type="species" reg="nyctelia">nyctelia</tp:taxon-name-part></tp:taxon-name></italic> is widespread (Oran, western Algeria).</p><p><italic><tp:taxon-name><tp:taxon-name-part taxon-name-part-type="genus" reg="Ariunculus">Ariunculus</tp:taxon-name-part> <tp:taxon-name-part taxon-name-part-type="species" reg="pallaryi">pallaryi</tp:taxon-name-part></tp:taxon-name></italic> Collinge, 1904 (t.l. Echmühl, Oran, Algeria) is here proposed as a new junior synonym of <italic><tp:taxon-name><tp:taxon-name-part taxon-name-part-type="genus" reg="Letourneuxia">L.</tp:taxon-name-part> <tp:taxon-name-part taxon-name-part-type="species" reg="nyctelia">nyctelia</tp:taxon-name-part></tp:taxon-name></italic> Bourguignat, 1861, following the suggestion of <xref ref-type="bibr" rid="B33">Hutchinson and Reise (2015)</xref>.</p><p><xref ref-type="bibr" rid="B2">Aucapitaine (1862)</xref> reported specimens of <italic><tp:taxon-name><tp:taxon-name-part taxon-name-part-type="genus" reg="Arion">Arion</tp:taxon-name-part> <tp:taxon-name-part taxon-name-part-type="species" reg="rufus">rufus</tp:taxon-name-part></tp:taxon-name></italic> from Kabylia, differing from European individuals only in their smaller size. No later author has confirmed the presence of arionids in Kabylia.</p><sec sec-type="Infraorder Helicina" id="sec13"><title>Infraorder <tp:taxon-name><tp:taxon-name-part taxon-name-part-type="suborder" reg="Helicina">Helicina</tp:taxon-name-part></tp:taxon-name></title><p>
              <bold>Superfamily <tp:taxon-name><tp:taxon-name-part taxon-name-part-type="superfamily" reg="Testacelloidea">Testacelloidea</tp:taxon-name-part></tp:taxon-name> Gray, 1840</bold>
            </p><p>
              <bold>Family <tp:taxon-name><tp:taxon-name-part taxon-name-part-type="family" reg="Testacellidae">Testacellidae</tp:taxon-name-part></tp:taxon-name> Gray, 1840</bold>
            </p><p>
              <bold>Genus <italic><tp:taxon-name><tp:taxon-name-part taxon-name-part-type="genus" reg="Testacella">Testacella</tp:taxon-name-part></tp:taxon-name></italic> Lamarck, 1801</bold>
            </p></sec></tp:treatment-sec><tp:treatment-sec><!--Section generated to contain objects referenced in tp:taxon-treatment.--><fig id="F12" position="float" orientation="portrait"><object-id xmlns:xlink="http://www.w3.org/1999/xlink" content-type="doi" xlink:type="simple">10.3897/zookeys.1270.156458.figures46-71</object-id><object-id xmlns:xlink="http://www.w3.org/1999/xlink" content-type="arpha" xlink:type="simple">A23EEB8E-7C6E-5C3A-BFA9-D813689BA66A</object-id><label>Figures 46–71.</label><caption><p>Identification key of Algerian slugs. <bold>46–49</bold>. <italic><tp:taxon-name><tp:taxon-name-part taxon-name-part-type="genus" reg="Letourneuxia">Letourneuxia</tp:taxon-name-part> <tp:taxon-name-part taxon-name-part-type="species" reg="numidica">numidica</tp:taxon-name-part></tp:taxon-name></italic> from <xref ref-type="bibr" rid="B73">Wiktor (1983a)</xref> modified; <bold>46</bold>. Mollusc in lateral and dorsal view; <bold>47</bold>. Shell in dorsal and lateral view; <bold>48</bold>. Genitalia; <bold>49</bold>. Atrial ligula. <bold>50–55</bold>. Genus <italic><tp:taxon-name><tp:taxon-name-part taxon-name-part-type="genus" reg="Milax">Milax</tp:taxon-name-part></tp:taxon-name></italic>; <bold>50</bold>. Mollusc in lateral and dorsal view; <bold>51</bold>. Shell in lateral, dorsal and ventral view; <bold>52</bold>. Schematic drawing of genitalia, with a section of the atrium and stimulator; <bold>53</bold>. Stimulator of <italic><tp:taxon-name><tp:taxon-name-part taxon-name-part-type="genus" reg="Milax">M.</tp:taxon-name-part> <tp:taxon-name-part taxon-name-part-type="species" reg="ater">ater</tp:taxon-name-part></tp:taxon-name></italic>; <bold>54</bold>. Stimulator of <italic><tp:taxon-name><tp:taxon-name-part taxon-name-part-type="genus" reg="Milax">M.</tp:taxon-name-part> <tp:taxon-name-part taxon-name-part-type="species" reg="gagates">gagates</tp:taxon-name-part></tp:taxon-name></italic>; <bold>55</bold>. Stimulator of <italic><tp:taxon-name><tp:taxon-name-part taxon-name-part-type="genus" reg="Milax">M.</tp:taxon-name-part> <tp:taxon-name-part taxon-name-part-type="species" reg="nigricans">nigricans</tp:taxon-name-part></tp:taxon-name></italic>. <bold>56–58</bold>. <italic><tp:taxon-name><tp:taxon-name-part taxon-name-part-type="genus" reg="Drusia">Drusia</tp:taxon-name-part> <tp:taxon-name-part taxon-name-part-type="species" reg="deshayesii">deshayesii</tp:taxon-name-part></tp:taxon-name></italic>; <bold>56</bold>. Mollusc in lateral and dorsal view; <bold>57</bold>. Shell in dorsal and ventral view; <bold>58</bold>. Distal genitalia. <bold>59–62</bold>. Genus <italic><tp:taxon-name><tp:taxon-name-part taxon-name-part-type="genus" reg="Deroceras">Deroceras</tp:taxon-name-part></tp:taxon-name></italic>; <bold>59</bold>. Mollusc in lateral and dorsal view; <bold>60</bold>. Shell in dorsal view; <bold>61</bold>. Distal genitalia of <italic><tp:taxon-name><tp:taxon-name-part taxon-name-part-type="genus" reg="Deroceras">D.</tp:taxon-name-part> <tp:taxon-name-part taxon-name-part-type="uncertainty-rank">cf.</tp:taxon-name-part> <tp:taxon-name-part taxon-name-part-type="species" reg="brondelianum">brondelianum</tp:taxon-name-part></tp:taxon-name></italic>; <bold>62</bold>. Distal genitalia of <italic><tp:taxon-name><tp:taxon-name-part taxon-name-part-type="genus" reg="Deroceras">D.</tp:taxon-name-part> <tp:taxon-name-part taxon-name-part-type="species" reg="riedelianum">riedelianum</tp:taxon-name-part></tp:taxon-name></italic> from <xref ref-type="bibr" rid="B73">Wiktor (1983a)</xref> modified. <bold>63–65</bold>. <italic><tp:taxon-name><tp:taxon-name-part taxon-name-part-type="genus" reg="Limacus">Limacus</tp:taxon-name-part> <tp:taxon-name-part taxon-name-part-type="species" reg="flavus">flavus</tp:taxon-name-part></tp:taxon-name></italic>; <bold>63</bold>. Mollusc in lateral and dorsal view; <bold>64</bold>. Shell in dorsal view; <bold>65</bold>. Distal genitalia. <bold>66–71</bold>. Genus <italic><tp:taxon-name><tp:taxon-name-part taxon-name-part-type="genus" reg="Ambigolimax">Ambigolimax</tp:taxon-name-part></tp:taxon-name></italic>; <bold>66</bold>. Mollusc in lateral and dorsal view; <bold>67</bold>. Shell in dorsal view; <bold>68</bold>. Distal genitalia of <italic><tp:taxon-name><tp:taxon-name-part taxon-name-part-type="genus" reg="Ambigolimax">A.</tp:taxon-name-part> <tp:taxon-name-part taxon-name-part-type="species" reg="melitensis">melitensis</tp:taxon-name-part></tp:taxon-name></italic>; <bold>69</bold>. Distal genitalia of <italic><tp:taxon-name><tp:taxon-name-part taxon-name-part-type="genus" reg="Ambigolimax">A.</tp:taxon-name-part> <tp:taxon-name-part taxon-name-part-type="species" reg="waterstoni">waterstoni</tp:taxon-name-part></tp:taxon-name></italic>; <bold>70</bold>. Distal genitalia of <italic><tp:taxon-name><tp:taxon-name-part taxon-name-part-type="genus" reg="Ambigolimax">A.</tp:taxon-name-part> <tp:taxon-name-part taxon-name-part-type="species" reg="valentianus">valentianus</tp:taxon-name-part></tp:taxon-name></italic>; <bold>71</bold>. Distal genitalia of <italic><tp:taxon-name><tp:taxon-name-part taxon-name-part-type="genus" reg="Ambigolimax">A.</tp:taxon-name-part> <tp:taxon-name-part taxon-name-part-type="species" reg="parvipenis">parvipenis</tp:taxon-name-part></tp:taxon-name></italic>.</p></caption><graphic xmlns:xlink="http://www.w3.org/1999/xlink" xlink:href="zookeys-1270-307_article-156458__-g012.jpg" id="oo_1550398.jpg" position="float" orientation="portrait" xlink:type="simple"><uri content-type="original_file" xlink:type="simple">https://binary.pensoft.net/fig/1550398</uri></graphic></fig></tp:treatment-sec><ref-list><ref id="B73"><mixed-citation xmlns:xlink="http://www.w3.org/1999/xlink" xlink:type="simple">Wiktor A (1983a) Some data on slugs of Morocco and Algeria with description of a new <italic><tp:taxon-name><tp:taxon-name-part taxon-name-part-type="genus">Deroceras</tp:taxon-name-part></tp:taxon-name></italic> species (<tp:taxon-name><tp:taxon-name-part taxon-name-part-type="class">Gastropoda</tp:taxon-name-part></tp:taxon-name>, <tp:taxon-name><tp:taxon-name-part taxon-name-part-type="infraclass">Pulmonata</tp:taxon-name-part></tp:taxon-name>). Malakologische Abhandlungen 8: 155–166.</mixed-citation></ref><ref id="B52"><mixed-citation xmlns:xlink="http://www.w3.org/1999/xlink" xlink:type="simple">Pechaud MJ (1884) Excursions malacologiques dans le nord de l’Afrique de la Calle a Alger, d’Alger a Tanger. Tremblay, Pris, [1883], 112 pp. <ext-link xlink:href="10.5962/bhl.title.10695" ext-link-type="doi" xlink:type="simple">https://doi.org/10.5962/bhl.title.10695</ext-link></mixed-citation></ref><ref id="B29"><mixed-citation xmlns:xlink="http://www.w3.org/1999/xlink" xlink:type="simple">Hesse P (1884) Nacktschnecken von Tanger und Gibraltar. Malakozoologische Blätter 7: 9–17. <ext-link xlink:href="https://www.biodiversitylibrary.org/item/110175#page/29/mode/1up" ext-link-type="uri" xlink:type="simple">https://www.biodiversitylibrary.org/item/110175#page/29/mode/1up</ext-link></mixed-citation></ref><ref id="B54"><mixed-citation xmlns:xlink="http://www.w3.org/1999/xlink" xlink:type="simple">Pollonera C (1890b) Recensement des <tp:taxon-name><tp:taxon-name-part taxon-name-part-type="family">Arionidae</tp:taxon-name-part></tp:taxon-name> de la Région Paléarctique. Bollettino dei Musei di Zoologia ed Anatomia comparata della R. Università di Torino 5(87): 1–42. <ext-link xlink:href="https://www.biodiversitylibrary.org/item/43009#page/103/mode/1up" ext-link-type="uri" xlink:type="simple">https://www.biodiversitylibrary.org/item/43009#page/103/mode/1up</ext-link></mixed-citation></ref><ref id="B18"><mixed-citation xmlns:xlink="http://www.w3.org/1999/xlink" xlink:type="simple">Collinge WE (1904) Description of a new species of <italic><tp:taxon-name><tp:taxon-name-part taxon-name-part-type="genus">Ariunculus</tp:taxon-name-part></tp:taxon-name></italic> from Algeria. Journal of Malacology 11: 47. <ext-link xlink:href="https://www.biodiversitylibrary.org/item/54597#page/235/mode/1up" ext-link-type="uri" xlink:type="simple">https://www.biodiversitylibrary.org/item/54597#page/235/mode/1up</ext-link></mixed-citation></ref><ref id="B56"><mixed-citation xmlns:xlink="http://www.w3.org/1999/xlink" xlink:type="simple">Pollonera C (1916) Liste de Limmaciens provenant des récoltes de M. Pallary dans le Grand Atlas. Bulletin du Muséum National d’Histoire Naturelle 22(4): 191. <ext-link xlink:href="10.5962/bhl.part.17128" ext-link-type="doi" xlink:type="simple">https://doi.org/10.5962/bhl.part.17128</ext-link></mixed-citation></ref><ref id="B34"><mixed-citation xmlns:xlink="http://www.w3.org/1999/xlink" xlink:type="simple">Hutchinson JMC, Reise H, Schlitt B (2022) Will the real <italic><tp:taxon-name><tp:taxon-name-part taxon-name-part-type="genus">Limax</tp:taxon-name-part> <tp:taxon-name-part taxon-name-part-type="species">nyctelius</tp:taxon-name-part></tp:taxon-name></italic> please step forward: <italic><tp:taxon-name><tp:taxon-name-part taxon-name-part-type="genus">Lehmannia</tp:taxon-name-part></tp:taxon-name></italic>, <italic><tp:taxon-name><tp:taxon-name-part taxon-name-part-type="genus">Ambigolimax</tp:taxon-name-part></tp:taxon-name></italic>, or <italic><tp:taxon-name><tp:taxon-name-part taxon-name-part-type="genus">Malacolimax</tp:taxon-name-part></tp:taxon-name></italic>? No, <italic><tp:taxon-name><tp:taxon-name-part taxon-name-part-type="genus">Letourneuxia</tp:taxon-name-part></tp:taxon-name></italic>! Archiv für Molluskenkunde 151(1): 19–41. <ext-link xlink:href="10.1127/arch.moll/151/019-041" ext-link-type="doi" xlink:type="simple">https://doi.org/10.1127/arch.moll/151/019-041</ext-link></mixed-citation></ref><ref id="B33"><mixed-citation xmlns:xlink="http://www.w3.org/1999/xlink" xlink:type="simple">Hutchinson JMC, Reise H (2015) Mating in <italic><tp:taxon-name><tp:taxon-name-part taxon-name-part-type="genus">Ariunculus</tp:taxon-name-part> <tp:taxon-name-part taxon-name-part-type="species">isselii</tp:taxon-name-part></tp:taxon-name></italic>, an arionid slug without a spermatophore. The Journal of Molluscan Studies 81(2): 247–258. <ext-link xlink:href="10.1093/mollus/eyu086" ext-link-type="doi" xlink:type="simple">https://doi.org/10.1093/mollus/eyu086</ext-link></mixed-citation></ref><ref id="B2"><mixed-citation xmlns:xlink="http://www.w3.org/1999/xlink" xlink:type="simple">Aucapitaine MH (1862) Mollusques terrestres et d’eau douce observés dans la haute Kabylie (versant nord du Djurjura). Revue et Magasin de Zoologie Pure et Appliquée 2(14): 144–162. <ext-link xlink:href="https://www.biodiversitylibrary.org/item/20651#page/150/mode/1up" ext-link-type="uri" xlink:type="simple">https://www.biodiversitylibrary.org/item/20651#page/150/mode/1up</ext-link></mixed-citation></ref></ref-list></tp:taxon-treatment>
