# Supplementary material for: Contributions to the knowledge of slugs and semi-slugs (Gastropoda, Pulmonata, Stylommatophora) from Algeria
Source: Zookeys. 2026 Feb 27;1270:307–48. doi: 10.3897/zookeys.1270.156458 (PMC12966852; doi:10.3897/zookeys.1270.156458)
Supplement: XML Treatment for Testacella (Testacella) fischeriana [file zookeys.1270.156458-treatment24.xml]

<!DOCTYPE tp:taxon-treatment
  PUBLIC "-//TaxonX//DTD Taxonomic Treatment Publishing DTD v0 20100105//EN" "tax-treatment-NSO.dtd">
<tp:taxon-treatment xmlns:tp="http://www.plazi.org/taxpub"><tp:treatment-meta><kwd-group><label>Taxon classification</label><kwd>
              <named-content content-type="kingdom">Animalia</named-content>
            </kwd><kwd>
              <named-content content-type="order">Stylommatophora</named-content>
            </kwd><kwd>
              <named-content content-type="family">Vitrinidae</named-content>
            </kwd></kwd-group><mixed-citation publication-type="journal"><person-group><name><surname>Ramdini</surname><given-names>Ramdane</given-names></name><name><surname>Liberto</surname><given-names>Fabio</given-names></name><name><surname>Sadouk</surname><given-names>Ghania</given-names></name><name><surname>Gregorini</surname><given-names>Armando</given-names></name><name><surname>Colomba</surname><given-names>Mariastella</given-names></name></person-group><article-title>Contributions to the knowledge of slugs and semi-slugs (<tp:taxon-name><tp:taxon-name-part taxon-name-part-type="class" reg="Gastropoda">Gastropoda</tp:taxon-name-part></tp:taxon-name>, <tp:taxon-name><tp:taxon-name-part taxon-name-part-type="infraclass" reg="Pulmonata">Pulmonata</tp:taxon-name-part></tp:taxon-name>, <tp:taxon-name><tp:taxon-name-part taxon-name-part-type="order" reg="Stylommatophora">Stylommatophora</tp:taxon-name-part></tp:taxon-name>) from Algeria</article-title><source>Zookeys</source><day>27</day><month>02</month><year>2026</year><volume>1270</volume><fpage>307</fpage><lpage>348</lpage><pub-id pub-id-type="doi">10.3897/zookeys.1270.156458</pub-id></mixed-citation></tp:treatment-meta><tp:nomenclature><tp:taxon-name><object-id xmlns:xlink="http://www.w3.org/1999/xlink" content-type="arpha" xlink:type="simple">CD6574CB-1E6E-5978-815B-5DAD2C5AE17F</object-id>
                		<tp:taxon-name-part taxon-name-part-type="genus" reg="Testacella">Testacella</tp:taxon-name-part> (<tp:taxon-name-part taxon-name-part-type="subgenus" reg="Testacella">Testacella</tp:taxon-name-part>) <tp:taxon-name-part taxon-name-part-type="species" reg="fischeriana">fischeriana</tp:taxon-name-part>
                	</tp:taxon-name><tp:taxon-authority>Bourguignat, 1862</tp:taxon-authority><xref ref-type="fig" rid="F13">Fig. 81</xref><tp:nomenclature-citation-list><tp:nomenclature-citation><tp:taxon-name><tp:taxon-name-part taxon-name-part-type="genus" reg="Testacella">Testacella</tp:taxon-name-part> <tp:taxon-name-part taxon-name-part-type="species" reg="fischeriana">fischeriana</tp:taxon-name-part></tp:taxon-name><comment> – <xref ref-type="bibr" rid="B11">Bourguignat 1862c</xref>: 516–517, pl. 13, figs 5–7 – Environs de Constantine, d’Alger. <xref ref-type="bibr" rid="B27">Giusti et al. 1995</xref>: 320, figs 300–301, 303–304 – Sidi Kouzeil, Mount Edough, Annaba, Algeria; Gorges du Rhumel, Costantine, Algeria.</comment></tp:nomenclature-citation><tp:nomenclature-citation><tp:taxon-name><tp:taxon-name-part taxon-name-part-type="genus" reg="Testacella">Testacella</tp:taxon-name-part> <tp:taxon-name-part taxon-name-part-type="species" reg="brondeli">brondeli</tp:taxon-name-part></tp:taxon-name><comment> – <xref ref-type="bibr" rid="B10">Bourguignat 1862b</xref>: 521–522, pl. 13, figs 14–16 – Environs de Bone, en Algérie.</comment></tp:nomenclature-citation></tp:nomenclature-citation-list></tp:nomenclature><tp:treatment-sec sec-type="Material examined"><title>Material examined.</title><p>No specimens in our samples.</p></tp:treatment-sec><tp:treatment-sec sec-type="Diagnosis"><title>Diagnosis.</title><p>Enlarged vas deferens; penis slender, partially enveloped in a muscular-glandular sheath from which the penial retractor emerges; a penial diverticulum originating at the point where the proximal penis ends, and the distal penis begins.</p></tp:treatment-sec><tp:treatment-sec sec-type="Distribution"><title>Distribution.</title><p>Northeastern Algeria and northern Tunisia (<xref ref-type="bibr" rid="B27">Giusti et al. 1995</xref>; <xref ref-type="bibr" rid="B1">Abbes et al. 2010</xref>).</p></tp:treatment-sec><tp:treatment-sec sec-type="Ecology"><title>Ecology.</title><p><italic><tp:taxon-name><tp:taxon-name-part taxon-name-part-type="genus" reg="Testacella">Testacella</tp:taxon-name-part> <tp:taxon-name-part taxon-name-part-type="species" reg="fischeriana">fischeriana</tp:taxon-name-part></tp:taxon-name></italic> live in earthworm burrows and soil crevices, hunting and eating earthworms.</p></tp:treatment-sec><tp:treatment-sec sec-type="Remarks"><title>Remarks.</title><p><italic><tp:taxon-name><tp:taxon-name-part taxon-name-part-type="genus" reg="Testacella">Testacella</tp:taxon-name-part> <tp:taxon-name-part taxon-name-part-type="species" reg="fischeriana">fischeriana</tp:taxon-name-part></tp:taxon-name></italic> is a well-known species. <xref ref-type="bibr" rid="B27">Giusti et al. (1995)</xref> recorded it from Annaba, Sidi Kouzeil, and Constantine.</p></tp:treatment-sec><tp:treatment-sec><!--Section generated to contain objects referenced in tp:taxon-treatment.--><fig id="F13" position="float" orientation="portrait"><object-id xmlns:xlink="http://www.w3.org/1999/xlink" content-type="doi" xlink:type="simple">10.3897/zookeys.1270.156458.figures72-82</object-id><object-id xmlns:xlink="http://www.w3.org/1999/xlink" content-type="arpha" xlink:type="simple">7337775E-3284-54EB-B9A6-86824BF67A5B</object-id><label>Figures 72–82.</label><caption><p>Identification key of Algerian semi-slugs. <bold>72, 73</bold>. Genus <italic>?<tp:taxon-name><tp:taxon-name-part taxon-name-part-type="genus" reg="Vitrina">Vitrina</tp:taxon-name-part></tp:taxon-name></italic>; <bold>72</bold>. Schematic drawing of the mollusc; <bold>73</bold>. Shell in frontal, apical and ventral view. <bold>74–78</bold>. Genus <italic><tp:taxon-name><tp:taxon-name-part taxon-name-part-type="genus" reg="Daudebardia">Daudebardia</tp:taxon-name-part></tp:taxon-name></italic>; <bold>74</bold>. Mollusc in lateral and dorsal view; <bold>75</bold>. Shell in dorsal and ventral view of <italic><tp:taxon-name><tp:taxon-name-part taxon-name-part-type="genus" reg="Daudebardia">D.</tp:taxon-name-part> <tp:taxon-name-part taxon-name-part-type="species" reg="brevipes">brevipes</tp:taxon-name-part> <tp:taxon-name-part taxon-name-part-type="subspecies" reg="letourneuxi">letourneuxi</tp:taxon-name-part></tp:taxon-name></italic>; <bold>76</bold>. Distal genitalia of <italic><tp:taxon-name><tp:taxon-name-part taxon-name-part-type="genus" reg="Daudebardia">D.</tp:taxon-name-part> <tp:taxon-name-part taxon-name-part-type="species" reg="brevipes">brevipes</tp:taxon-name-part> <tp:taxon-name-part taxon-name-part-type="subspecies" reg="letourneuxi">letourneuxi</tp:taxon-name-part></tp:taxon-name></italic>; <bold>77</bold>. Shell in dorsal and ventral view of <italic><tp:taxon-name><tp:taxon-name-part taxon-name-part-type="genus" reg="Daudebardia">D.</tp:taxon-name-part> <tp:taxon-name-part taxon-name-part-type="species" reg="rufa">rufa</tp:taxon-name-part> <tp:taxon-name-part taxon-name-part-type="subspecies" reg="atlantica">atlantica</tp:taxon-name-part></tp:taxon-name></italic>; <bold>78</bold>. Distal genitalia of <italic><tp:taxon-name><tp:taxon-name-part taxon-name-part-type="genus" reg="Daudebardia">D.</tp:taxon-name-part> <tp:taxon-name-part taxon-name-part-type="species" reg="rufa">rufa</tp:taxon-name-part> <tp:taxon-name-part taxon-name-part-type="subspecies" reg="atlantica">atlantica</tp:taxon-name-part></tp:taxon-name></italic> from <xref ref-type="bibr" rid="B60">Riedel (1978)</xref> modified. <bold>79–82</bold>. Genus <italic><tp:taxon-name><tp:taxon-name-part taxon-name-part-type="genus" reg="Testacella">Testacella</tp:taxon-name-part></tp:taxon-name></italic>; <bold>79</bold>. Mollusc in lateral and dorsal view; <bold>80</bold>. Shell in dorsal and ventral view; <bold>81</bold>. Distal genitalia of <italic><tp:taxon-name><tp:taxon-name-part taxon-name-part-type="genus" reg="Testacella">T.</tp:taxon-name-part> <tp:taxon-name-part taxon-name-part-type="species" reg="fischeriana">fischeriana</tp:taxon-name-part></tp:taxon-name></italic>; <bold>82</bold>. Distal genitalia of <italic><tp:taxon-name><tp:taxon-name-part taxon-name-part-type="genus" reg="Testacella">T.</tp:taxon-name-part> <tp:taxon-name-part taxon-name-part-type="species" reg="riedeli">riedeli</tp:taxon-name-part></tp:taxon-name></italic>.</p></caption><graphic xmlns:xlink="http://www.w3.org/1999/xlink" xlink:href="zookeys-1270-307_article-156458__-g013.jpg" id="oo_1550399.jpg" position="float" orientation="portrait" xlink:type="simple"><uri content-type="original_file" xlink:type="simple">https://binary.pensoft.net/fig/1550399</uri></graphic></fig></tp:treatment-sec><ref-list><ref id="B60"><mixed-citation xmlns:xlink="http://www.w3.org/1999/xlink" xlink:type="simple">Riedel A (1978) Kritische Bemerkungen und Ergänzungen zur Kenntnis der Subfamilie <tp:taxon-name><tp:taxon-name-part taxon-name-part-type="subfamily">Daudebardiinae</tp:taxon-name-part></tp:taxon-name> (<tp:taxon-name><tp:taxon-name-part taxon-name-part-type="class">Gastropoda</tp:taxon-name-part></tp:taxon-name>, <tp:taxon-name><tp:taxon-name-part taxon-name-part-type="family">Zonitidae</tp:taxon-name-part></tp:taxon-name>) mit Verzeichnis aller akzeptierten Arten. Annales Zoologici 34(8): 139–206. <ext-link xlink:href="https://rcin.org.pl/dlibra/publication/2466/edition/58226/content?ref=struct" ext-link-type="uri" xlink:type="simple">https://rcin.org.pl/dlibra/publication/2466/edition/58226/content?ref=struct</ext-link></mixed-citation></ref><ref id="B11"><mixed-citation xmlns:xlink="http://www.w3.org/1999/xlink" xlink:type="simple">Bourguignat JR (1862c) Notice sur les espèces vivantes et fossiles du genre <italic><tp:taxon-name><tp:taxon-name-part taxon-name-part-type="genus">Testacella</tp:taxon-name-part></tp:taxon-name></italic>. Revue et Magazine de Zoologie Pure et Appliquée Série II, [1861] 13: 513–524 [pl. 16: figs 1–7, 10–22]. <ext-link xlink:href="https://www.biodiversitylibrary.org/item/20623#page/543/mode/1up" ext-link-type="uri" xlink:type="simple">https://www.biodiversitylibrary.org/item/20623#page/543/mode/1up</ext-link></mixed-citation></ref><ref id="B27"><mixed-citation xmlns:xlink="http://www.w3.org/1999/xlink" xlink:type="simple">Giusti F, Manganelli G, Schembri PJ (1995) The non-marine molluscs of the Maltese Islands. Monografie Museo regionale di Scienze naturali, Torino, 607 pp.</mixed-citation></ref><ref id="B10"><mixed-citation xmlns:xlink="http://www.w3.org/1999/xlink" xlink:type="simple">Bourguignat JR (1862b) Des Limaces algériennes. In: Bourguignat JR (Ed.) Les Spéciléges malacologiques. Baillière, Paris 4: 33–43 [pls 1, 2, pl. 13 fig. 8]. <ext-link xlink:href="https://archive.org/details/Spiclilegesmala00Bour/page/32/mode/2up" ext-link-type="uri" xlink:type="simple">https://archive.org/details/Spiclilegesmala00Bour/page/32/mode/2up</ext-link></mixed-citation></ref><ref id="B1"><mixed-citation xmlns:xlink="http://www.w3.org/1999/xlink" xlink:type="simple">Abbes I, Liberto F, Castillejo J, Nouira S (2010) A review of slugs and semi-slugs of Tunisia (<tp:taxon-name><tp:taxon-name-part taxon-name-part-type="family">Testacellidae</tp:taxon-name-part></tp:taxon-name>, <tp:taxon-name><tp:taxon-name-part taxon-name-part-type="family">Milacidae</tp:taxon-name-part></tp:taxon-name> and <tp:taxon-name><tp:taxon-name-part taxon-name-part-type="family">Limacidae</tp:taxon-name-part></tp:taxon-name>). Journal of Conchology 40: 219–232. <ext-link xlink:href="https://conchsoc.org/sites/default/files/jconch/40/2/2010-40211.pdf" ext-link-type="uri" xlink:type="simple">https://conchsoc.org/sites/default/files/jconch/40/2/2010-40211.pdf</ext-link></mixed-citation></ref></ref-list></tp:taxon-treatment>
