# Supplementary material for: Contributions to the knowledge of slugs and semi-slugs (Gastropoda, Pulmonata, Stylommatophora) from Algeria
Source: Zookeys. 2026 Feb 27;1270:307–48. doi: 10.3897/zookeys.1270.156458 (PMC12966852; doi:10.3897/zookeys.1270.156458)
Supplement: XML Treatment for Testacella (Testacella) riedeli [file zookeys.1270.156458-treatment25.xml]

<!DOCTYPE tp:taxon-treatment
  PUBLIC "-//TaxonX//DTD Taxonomic Treatment Publishing DTD v0 20100105//EN" "tax-treatment-NSO.dtd">
<tp:taxon-treatment xmlns:tp="http://www.plazi.org/taxpub"><tp:treatment-meta><kwd-group><label>Taxon classification</label><kwd>
              <named-content content-type="kingdom">Animalia</named-content>
            </kwd><kwd>
              <named-content content-type="order">Stylommatophora</named-content>
            </kwd><kwd>
              <named-content content-type="family">Vitrinidae</named-content>
            </kwd></kwd-group><mixed-citation publication-type="journal"><person-group><name><surname>Ramdini</surname><given-names>Ramdane</given-names></name><name><surname>Liberto</surname><given-names>Fabio</given-names></name><name><surname>Sadouk</surname><given-names>Ghania</given-names></name><name><surname>Gregorini</surname><given-names>Armando</given-names></name><name><surname>Colomba</surname><given-names>Mariastella</given-names></name></person-group><article-title>Contributions to the knowledge of slugs and semi-slugs (<tp:taxon-name><tp:taxon-name-part taxon-name-part-type="class" reg="Gastropoda">Gastropoda</tp:taxon-name-part></tp:taxon-name>, <tp:taxon-name><tp:taxon-name-part taxon-name-part-type="infraclass" reg="Pulmonata">Pulmonata</tp:taxon-name-part></tp:taxon-name>, <tp:taxon-name><tp:taxon-name-part taxon-name-part-type="order" reg="Stylommatophora">Stylommatophora</tp:taxon-name-part></tp:taxon-name>) from Algeria</article-title><source>Zookeys</source><day>27</day><month>02</month><year>2026</year><volume>1270</volume><fpage>307</fpage><lpage>348</lpage><pub-id pub-id-type="doi">10.3897/zookeys.1270.156458</pub-id></mixed-citation></tp:treatment-meta><tp:nomenclature><tp:taxon-name><object-id xmlns:xlink="http://www.w3.org/1999/xlink" content-type="arpha" xlink:type="simple">6ED0D8E8-3F96-5A9A-9D05-E1E889EB3EB0</object-id>
                		<tp:taxon-name-part taxon-name-part-type="genus" reg="Testacella">Testacella</tp:taxon-name-part> (<tp:taxon-name-part taxon-name-part-type="subgenus" reg="Testacella">Testacella</tp:taxon-name-part>) <tp:taxon-name-part taxon-name-part-type="species" reg="riedeli">riedeli</tp:taxon-name-part>
                	</tp:taxon-name><tp:taxon-authority>Giusti, Manganelli &amp; Schembri, 1995</tp:taxon-authority><xref ref-type="fig" rid="F11">Figs 40–45, 82</xref><tp:nomenclature-citation-list><tp:nomenclature-citation><tp:taxon-name><tp:taxon-name-part taxon-name-part-type="genus" reg="Testacella">Testacella</tp:taxon-name-part> <tp:taxon-name-part taxon-name-part-type="species" reg="riedeli">riedeli</tp:taxon-name-part></tp:taxon-name><comment> – <xref ref-type="bibr" rid="B27">Giusti et al. 1995</xref>: 317–326, figs 288–293, 302 – Col de Kefrida, Bejaia, Algeria.</comment></tp:nomenclature-citation></tp:nomenclature-citation-list></tp:nomenclature><tp:treatment-sec sec-type="Material examined"><title>Material examined.</title><p>• 2 exx; Algiers, Dely Ibrahim; <named-content xmlns:xlink="http://www.w3.org/1999/xlink" content-type="dwc:verbatimCoordinates" xlink:type="simple">36°45.233'N, 2°59.117'E</named-content>; 260 m a.s.l.; October 2018; R. Radmini leg. (Figs <xref ref-type="fig" rid="F11">40</xref>, <xref ref-type="fig" rid="F11">41</xref>). • 3 exx; Tizi-Ouzou, Makouda, Tigoulmamine; <named-content xmlns:xlink="http://www.w3.org/1999/xlink" content-type="dwc:verbatimCoordinates" xlink:type="simple">36°48.167'N, 4°1.867'E</named-content>; 350 m a.s.l.; November 2019; R. Radmini leg. • 5 exx; Tizi-Ouzou, Yakouren, Yakouren Forest; <named-content xmlns:xlink="http://www.w3.org/1999/xlink" content-type="dwc:verbatimCoordinates" xlink:type="simple">36°44.750'N, 4°26.100'E</named-content>; 720 m a.s.l.; November 2019; R. Radmini leg. • 3 exx; Tizi-Ouzou, Mizrana, Mizrana Forest; <named-content xmlns:xlink="http://www.w3.org/1999/xlink" content-type="dwc:verbatimCoordinates" xlink:type="simple">36°50.050'N, 4°4.533'E</named-content>; 730 m a.s.l.; November 2019; R. Radmini leg. • 2 exx; Jijel, National Park of Taza, Garouche forest; <named-content xmlns:xlink="http://www.w3.org/1999/xlink" content-type="dwc:verbatimCoordinates" xlink:type="simple">36°40.033'N, 5°38.367'E</named-content>; 700 m a.s.l.; January 2021; G. Sadouk leg. • 1 ex; Jijel, National Park of Taza, Tabola; <named-content xmlns:xlink="http://www.w3.org/1999/xlink" content-type="dwc:verbatimCoordinates" xlink:type="simple">36°42.567'N, 5°33.000'E</named-content>; 54 m a.s.l.; January 2021; G. Sadouk leg.</p></tp:treatment-sec><tp:treatment-sec sec-type="Diagnosis"><title>Diagnosis.</title><p>Vas deferens long, distally widened and with irregularly spaced muscles; penis enveloped by a thick muscular and glandular sheath, from which penial retractor muscle emerges (Figs <xref ref-type="fig" rid="F11">42</xref>, <xref ref-type="fig" rid="F11">43</xref>); proximal penis long and slender; distal penis half length of proximal penis, progressively widening before entering genital atrium (Fig. <xref ref-type="fig" rid="F11">44</xref>); short wide vagina; initially flared duct of the bursa copulatrix, ending in large oval bursa copulatrix; internal walls of the distal penis and vagina with several longitudinal flaps (Fig. <xref ref-type="fig" rid="F11">45</xref>).</p></tp:treatment-sec><tp:treatment-sec sec-type="Distribution"><title>Distribution.</title><p>Northern Algeria, where it is widespread and quite common, and Gozo Island (Maltese Islands) (<xref ref-type="bibr" rid="B27">Giusti et al. 1995</xref>).</p></tp:treatment-sec><tp:treatment-sec sec-type="Ecology"><title>Ecology.</title><p>Testacellids are subterranean and emerge only on wet days. They feed primarily on earthworms.</p></tp:treatment-sec><tp:treatment-sec sec-type="Remarks"><title>Remarks.</title><p>The populations examined enable us to expand the range of this species to the west, up to the Algiers province (Fig. <xref ref-type="fig" rid="F1">1B</xref>). Additionally, we provide the first morphological data on the internal structure of the penis and vagina (Fig. <xref ref-type="fig" rid="F11">45</xref>).</p><sec sec-type="Key for the identification of the Algerian slugs and semi-slugs, referring to fully grown, living specimens" id="sec14"><title>Key for the identification of the Algerian slugs and semi-slugs, referring to fully grown, living specimens</title><table-wrap content-type="key" position="anchor" orientation="portrait"><table><tbody><tr><td rowspan="1" colspan="1">1</td><td rowspan="1" colspan="1">Shell internal and placed under the mantle</td><td rowspan="1" colspan="1">
                      <bold>2</bold>
                    </td></tr><tr><td rowspan="1" colspan="1">–</td><td rowspan="1" colspan="1">Shell external and placed near the posterior end of body</td><td rowspan="1" colspan="1">
                      <bold>6</bold>
                    </td></tr><tr><td rowspan="1" colspan="1">2a</td><td rowspan="1" colspan="1">Pneumostome lies in the posterior mantle section, dorsal carina (keel) all along the back, mantle crossed by a groove</td><td rowspan="1" colspan="1">
                      <bold>3</bold>
                    </td></tr><tr><td rowspan="1" colspan="1">–2b</td><td rowspan="1" colspan="1">Body 60–70 mm, pneumostome lies in the posterior mantle section, dorsal carina occupies only the posterior end of the body, mantle without a groove, shell oval with the nucleus in the posterior left margin</td><td rowspan="1" colspan="1">
                      <bold>4</bold>
                    </td></tr><tr><td rowspan="1" colspan="1">–2c</td><td rowspan="1" colspan="1">Pneumostome antemedial, posterior body end rounded (not pointed), without keel; on mantle and back, two lateral dark bands; shell oval, thick, with eccentric nucleus; genitalia without epiphallus and penis, large atrium with a ligula inside</td><td rowspan="1" colspan="1"><bold><italic><tp:taxon-name><tp:taxon-name-part taxon-name-part-type="genus" reg="Letourneuxia">Letourneuxia</tp:taxon-name-part> <tp:taxon-name-part taxon-name-part-type="species" reg="nyctelia">nyctelia</tp:taxon-name-part></tp:taxon-name></italic></bold> (Figs <xref ref-type="fig" rid="F12">46–49</xref>)</td></tr><tr><td rowspan="1" colspan="1">3a</td><td rowspan="1" colspan="1">Body 30–100 mm, back slightly &gt; 1/2 of the body length; mantle crossed by a rhomboidal or horseshoe-like groove; shell nail-like with the apex on the major axis and in ventral view truncated posterior end; genitalia characterised by a mass of atrial accessory glands communicating via multiple ducts with atrium and a stimulator contained inside the genital atrial cavity</td><td rowspan="1" colspan="1"><bold><italic><tp:taxon-name><tp:taxon-name-part taxon-name-part-type="genus" reg="Milax">Milax</tp:taxon-name-part></tp:taxon-name></italic></bold> (Figs <xref ref-type="fig" rid="F12">50–52</xref>)</td></tr><tr><td rowspan="1" colspan="1">–</td><td rowspan="1" colspan="1">Body uniformly black, in some specimens, head and sides downwards lighter; oval-conical smooth stimulator, on its tip, there are small flat processes or a sort of fan; penis roughly equal in length to epiphallus; spermatophore unknown</td><td rowspan="1" colspan="1"><bold><italic><tp:taxon-name><tp:taxon-name-part taxon-name-part-type="genus" reg="Milax">Milax</tp:taxon-name-part> <tp:taxon-name-part taxon-name-part-type="species" reg="ater">ater</tp:taxon-name-part></tp:taxon-name></italic></bold> (Fig. <xref ref-type="fig" rid="F12">53</xref>)</td></tr><tr><td rowspan="1" colspan="1">–</td><td rowspan="1" colspan="1">Body uniformly blackish or pale greyish; stimulator narrow, tongue-shaped, gradually narrowing towards its end, smooth with few irregularly scattered, small, spiny papillae towards the apex; epiphallus claviform and double penis length; spermatophore elongate, posterior end somewhat wider, spines branching dichotomously yet quite irregularly, covering one side of the spermatophore, the other side is smooth</td><td rowspan="1" colspan="1"><bold><italic><tp:taxon-name><tp:taxon-name-part taxon-name-part-type="genus" reg="Milax">Milax</tp:taxon-name-part> <tp:taxon-name-part taxon-name-part-type="species" reg="gagates">gagates</tp:taxon-name-part></tp:taxon-name></italic></bold> (Fig. <xref ref-type="fig" rid="F12">54</xref>)</td></tr><tr><td rowspan="1" colspan="1">–</td><td rowspan="1" colspan="1">Body with a remarkable variability in the external colouring; stimulator conical with acuminate to rounded papillae randomly distributed on the inner side, most of them situated at the stimulator base and absent at its tip; spermatophore elongate conical, covered on all sides and along its whole length by multiply branched spines</td><td rowspan="1" colspan="1"><bold><italic><tp:taxon-name><tp:taxon-name-part taxon-name-part-type="genus" reg="Milax">Milax</tp:taxon-name-part> <tp:taxon-name-part taxon-name-part-type="species" reg="nigricans">nigricans</tp:taxon-name-part></tp:taxon-name></italic></bold> (Fig. <xref ref-type="fig" rid="F12">55</xref>)</td></tr><tr><td rowspan="1" colspan="1">3b</td><td rowspan="1" colspan="1">Body 130–140 mm; back a 1/4 of the body length; mantle 1/2 body length, mantle crossed by a large semicircular shallow groove; shell consists of a short spiral part attached to a flat plate; genitals characterised by 2 accessory atrial appendices slightly different in size, penis with extrusion, epiphallus internally reticulated</td><td rowspan="1" colspan="1"><bold><italic><tp:taxon-name><tp:taxon-name-part taxon-name-part-type="genus" reg="Drusia">Drusia</tp:taxon-name-part></tp:taxon-name></italic></bold> (Figs <xref ref-type="fig" rid="F12">56–58</xref>)</td></tr><tr><td rowspan="1" colspan="1">–</td><td rowspan="1" colspan="1">Body uniform red-brown; genitals characterised by a cylindrical penis with a swelling in the middle; short atrium, atrial accessory appendices with a big fold inside, very large perivaginal gland</td><td rowspan="1" colspan="1"><bold><italic><tp:taxon-name><tp:taxon-name-part taxon-name-part-type="genus" reg="Drusia">Drusia</tp:taxon-name-part> <tp:taxon-name-part taxon-name-part-type="species" reg="deshayesii">deshayesii</tp:taxon-name-part></tp:taxon-name></italic></bold> (Fig. <xref ref-type="fig" rid="F12">58</xref>)</td></tr><tr><td rowspan="1" colspan="1">4a</td><td rowspan="1" colspan="1">Body 25–30 mm; posterior end of the body truncated, with a more or less raised keel; mantle ≥ 1/3 of the body length and narrower anteriorly, shell oval, thin, glassy; sack-shaped penis, with a stimulator inside; intestine without caecum or with a short caecum</td><td rowspan="1" colspan="1"><bold><italic><tp:taxon-name><tp:taxon-name-part taxon-name-part-type="genus" reg="Deroceras">Deroceras</tp:taxon-name-part></tp:taxon-name></italic></bold> (Figs <xref ref-type="fig" rid="F12">59–60</xref>)</td></tr><tr><td rowspan="1" colspan="1">–</td><td rowspan="1" colspan="1">Penis divided by a shallow constriction into a broad oval distal part and a smaller oval proximal part, without appendix and digitiform glands; vas deferens enters the penis in the transition zone between distal and proximal penis; cone-shaped stimulator inside the distal penis</td><td rowspan="1" colspan="1"><bold><italic><tp:taxon-name><tp:taxon-name-part taxon-name-part-type="genus" reg="Deroceras">Deroceras</tp:taxon-name-part> <tp:taxon-name-part taxon-name-part-type="uncertainty-rank">cf.</tp:taxon-name-part> <tp:taxon-name-part taxon-name-part-type="species" reg="brondelianum">brondelianum</tp:taxon-name-part></tp:taxon-name></italic></bold> (Fig. <xref ref-type="fig" rid="F12">61</xref>)</td></tr><tr><td rowspan="1" colspan="1">–</td><td rowspan="1" colspan="1">Penis elongated with an enlarged distal part and proximal part equipped with one smooth process and appendix-like distension. Stimulator cone-shaped, connected with a big fold</td><td rowspan="1" colspan="1"><bold><italic><tp:taxon-name><tp:taxon-name-part taxon-name-part-type="genus" reg="Deroceras">Deroceras</tp:taxon-name-part> <tp:taxon-name-part taxon-name-part-type="species" reg="riedelianum">riedelianum</tp:taxon-name-part></tp:taxon-name></italic></bold> (Fig. <xref ref-type="fig" rid="F12">62</xref>)</td></tr><tr><td rowspan="1" colspan="1">4b</td><td rowspan="1" colspan="1">Body 40–60 mm; posterior end of body pointed with ill-defined carina; mantle &lt; 1/3 of the whole body length; penis elongate, cylindrical; intestine with long caecum</td><td rowspan="1" colspan="1">
                      <bold>5</bold>
                    </td></tr><tr><td rowspan="1" colspan="1">5a</td><td rowspan="1" colspan="1">Body length ≤ 120 mm, yellowish or greenish brown body with irregular yellowish spots; shell thin, oblong-oval, protoconch not protruding; prostate longer than oviduct and not fused to oviduct at its anterior end (Fig. <xref ref-type="fig" rid="F12">65</xref>); penis without appendix</td><td rowspan="1" colspan="1"><bold><italic><tp:taxon-name><tp:taxon-name-part taxon-name-part-type="genus" reg="Limacus">Limacus</tp:taxon-name-part> <tp:taxon-name-part taxon-name-part-type="species" reg="flavus">flavus</tp:taxon-name-part></tp:taxon-name></italic></bold> (Figs <xref ref-type="fig" rid="F12">63–65</xref>)</td></tr><tr><td rowspan="1" colspan="1">5b</td><td rowspan="1" colspan="1">Body length ≤ 80 mm; shell elongated-oval, with protoconch slightly protruding; prostatic gland fused to oviduct for gland’s entire length; duct of bursa copulatrix connected with penis; penis with or without an undivided appendix, inside the penis one or two flaps</td><td rowspan="1" colspan="1"><bold><italic><tp:taxon-name><tp:taxon-name-part taxon-name-part-type="genus" reg="Ambigolimax">Ambigolimax</tp:taxon-name-part></tp:taxon-name></italic></bold> (Figs <xref ref-type="fig" rid="F12">66</xref>, <xref ref-type="fig" rid="F12">67</xref>)</td></tr><tr><td rowspan="1" colspan="1">–</td><td rowspan="1" colspan="1">Penis sac-like, C-shaped, a long, slender, tapering flagellum entering the penis tip laterally; inside the penis a “S” or “C”-shaped flap</td><td rowspan="1" colspan="1"><bold><italic><tp:taxon-name><tp:taxon-name-part taxon-name-part-type="genus" reg="Ambigolimax">Ambigolimax</tp:taxon-name-part> <tp:taxon-name-part taxon-name-part-type="species" reg="melitensis">melitensis</tp:taxon-name-part></tp:taxon-name></italic></bold> (Fig. <xref ref-type="fig" rid="F12">68</xref>)</td></tr><tr><td rowspan="1" colspan="1">–</td><td rowspan="1" colspan="1">Penis elongated-cylindrical, often swollen at apex; without appendix; inside the penis, two flaps originate from the penial apex and run parallel</td><td rowspan="1" colspan="1"><bold><italic><tp:taxon-name><tp:taxon-name-part taxon-name-part-type="genus" reg="Ambigolimax">Ambigolimax</tp:taxon-name-part> <tp:taxon-name-part taxon-name-part-type="species" reg="waterstoni">waterstoni</tp:taxon-name-part></tp:taxon-name></italic></bold> (Fig. <xref ref-type="fig" rid="F12">69</xref>)</td></tr><tr><td rowspan="1" colspan="1">–</td><td rowspan="1" colspan="1">Penis claviform, posteriorly broadened, with a short blunt penial appendix; the latter arises laterally from the proximal penis, a V-shaped flap inside the penis</td><td rowspan="1" colspan="1"><bold><italic><tp:taxon-name><tp:taxon-name-part taxon-name-part-type="genus" reg="Ambigolimax">Ambigolimax</tp:taxon-name-part> <tp:taxon-name-part taxon-name-part-type="species" reg="valentianus">valentianus</tp:taxon-name-part></tp:taxon-name></italic></bold> (Fig. <xref ref-type="fig" rid="F12">70</xref>)</td></tr><tr><td rowspan="1" colspan="1">–</td><td rowspan="1" colspan="1">Short penis compared to the length of bursa + duct, divided into a rounded proximal part and a cylindrical and narrower distal part, without appendix; within the proximal penis, there is a convoluted crest, and from it, 2 longitudinal flaps extend straight into the distal penis. The internal penial structure shows a certain degree of variability</td><td rowspan="1" colspan="1"><bold><italic><tp:taxon-name><tp:taxon-name-part taxon-name-part-type="genus" reg="Ambigolimax">Ambigolimax</tp:taxon-name-part> <tp:taxon-name-part taxon-name-part-type="species" reg="parvipenis">parvipenis</tp:taxon-name-part></tp:taxon-name></italic></bold> (Fig. <xref ref-type="fig" rid="F12">71</xref>)</td></tr><tr><td rowspan="1" colspan="1">6a</td><td rowspan="1" colspan="1">Body 10–15 mm, greyish-white; mantle lobes cover most of the shell spire; shell consists of 3 1/2 convex whorls, the first 2 1/2–3 whorls with a microsculpture of spirally arranged pits and radial striae near the suture, umbilicus closed; genitalia unknown</td><td rowspan="1" colspan="1"><bold><italic>?<tp:taxon-name><tp:taxon-name-part taxon-name-part-type="genus" reg="Vitrina">Vitrina</tp:taxon-name-part> <tp:taxon-name-part taxon-name-part-type="species" reg="letourneuxi">letourneuxi</tp:taxon-name-part></tp:taxon-name></italic></bold> (Figs <xref ref-type="fig" rid="F13">72</xref>, <xref ref-type="fig" rid="F13">73</xref>)</td></tr><tr><td rowspan="1" colspan="1">6b</td><td rowspan="1" colspan="1">Body 17–20 mm, bluish grey, shell shining, transparent, ombelicated, the last whorls flaring strongly; genitalia characterised by a cylindrical penis, short epiphallus, penial retractor muscle attached at the junction between penis and epiphallus; vagina and duct of the bursa copulatrix partially covered by a vaginal gland</td><td rowspan="1" colspan="1"><bold><italic><tp:taxon-name><tp:taxon-name-part taxon-name-part-type="genus" reg="Daudebardia">Daudebardia</tp:taxon-name-part></tp:taxon-name></italic></bold> (Fig. <xref ref-type="fig" rid="F13">74</xref>)</td></tr><tr><td rowspan="1" colspan="1">–</td><td rowspan="1" colspan="1">Shell oval, the coiled part occupies 30–40% of the length in a fully grown shell, umbilicus narrow; genital atrium as long as the vagina</td><td rowspan="1" colspan="1"><bold><italic><tp:taxon-name><tp:taxon-name-part taxon-name-part-type="genus" reg="Daudebardia">D.</tp:taxon-name-part> <tp:taxon-name-part taxon-name-part-type="species" reg="brevipes">brevipes</tp:taxon-name-part> <tp:taxon-name-part taxon-name-part-type="subspecies" reg="letourneuxi">letourneuxi</tp:taxon-name-part></tp:taxon-name></italic></bold> (Figs <xref ref-type="fig" rid="F13">75</xref>, <xref ref-type="fig" rid="F13">76</xref>)</td></tr><tr><td rowspan="1" colspan="1">–</td><td rowspan="1" colspan="1">Shell oval-oblong, the coiled part of the shell occupies 40–50% of the length (due to the less narrowly coiled spire), umbilicus moderately wide</td><td rowspan="1" colspan="1"><bold><italic><tp:taxon-name><tp:taxon-name-part taxon-name-part-type="genus" reg="Daudebardia">D.</tp:taxon-name-part> <tp:taxon-name-part taxon-name-part-type="species" reg="rufa">rufa</tp:taxon-name-part> <tp:taxon-name-part taxon-name-part-type="subspecies" reg="atlantica">atlantica</tp:taxon-name-part></tp:taxon-name></italic></bold> (Figs <xref ref-type="fig" rid="F13">77–78</xref>)</td></tr><tr><td rowspan="1" colspan="1">6c</td><td rowspan="1" colspan="1">Body 35–40 mm, wider at the back, rather flat, orange-brown in colour; shell <italic><tp:taxon-name><tp:taxon-name-part taxon-name-part-type="genus" reg="Haliotis">Haliotis</tp:taxon-name-part></tp:taxon-name></italic>-like and rather thick</td><td rowspan="1" colspan="1"><bold><italic><tp:taxon-name><tp:taxon-name-part taxon-name-part-type="genus" reg="Testacella">Testacella</tp:taxon-name-part></tp:taxon-name></italic></bold> (Figs <xref ref-type="fig" rid="F13">79–80</xref>)</td></tr><tr><td rowspan="1" colspan="1">–</td><td rowspan="1" colspan="1">Penis slender, a penial diverticulum originating where the proximal penis ends and the distal penis begins</td><td rowspan="1" colspan="1"><bold><italic><tp:taxon-name><tp:taxon-name-part taxon-name-part-type="genus" reg="Testacella">T.</tp:taxon-name-part> <tp:taxon-name-part taxon-name-part-type="species" reg="fischeriana">fischeriana</tp:taxon-name-part></tp:taxon-name></italic></bold> (Fig. <xref ref-type="fig" rid="F13">81</xref>)</td></tr><tr><td rowspan="1" colspan="1">–</td><td rowspan="1" colspan="1">Penis without penial diverticulum: proximal penis long and slender; distal penis half proximal penis length, progressively widening before entering the genital atrium.</td><td rowspan="1" colspan="1"><bold><italic><tp:taxon-name><tp:taxon-name-part taxon-name-part-type="genus" reg="Testacella">T.</tp:taxon-name-part> <tp:taxon-name-part taxon-name-part-type="species" reg="riedeli">riedeli</tp:taxon-name-part></tp:taxon-name></italic></bold> (Fig. <xref ref-type="fig" rid="F13">82</xref>)</td></tr></tbody></table></table-wrap></sec></tp:treatment-sec><tp:treatment-sec><!--Section generated to contain objects referenced in tp:taxon-treatment.--><fig id="F11" position="float" orientation="portrait"><object-id xmlns:xlink="http://www.w3.org/1999/xlink" content-type="doi" xlink:type="simple">10.3897/zookeys.1270.156458.figures40-45</object-id><object-id xmlns:xlink="http://www.w3.org/1999/xlink" content-type="arpha" xlink:type="simple">158B64AB-2DB3-5290-8466-AABC6AC30E28</object-id><label>Figures 40–45.</label><caption><p><italic><tp:taxon-name><tp:taxon-name-part taxon-name-part-type="genus" reg="Testacella">Testacella</tp:taxon-name-part> <tp:taxon-name-part taxon-name-part-type="species" reg="riedeli">riedeli</tp:taxon-name-part></tp:taxon-name></italic>, Algeria Tizi-Ouzou, Makouda, Tigoulmamine. <bold>40</bold>. Living specimen; <bold>41</bold>. Shell; <bold>42</bold>. Distal genitalia. <bold>43–45</bold>. Distal genitalia of a second specimen; <bold>43</bold>. Distal genitalia; <bold>44</bold>. Details of distal genitalia; penis without the thick glandular and muscular sheath; <bold>45</bold>. Internal view of penis and vagina.</p></caption><graphic xmlns:xlink="http://www.w3.org/1999/xlink" xlink:href="zookeys-1270-307_article-156458__-g011.jpg" id="oo_1550397.jpg" position="float" orientation="portrait" xlink:type="simple"><uri content-type="original_file" xlink:type="simple">https://binary.pensoft.net/fig/1550397</uri></graphic></fig><fig id="F1" position="float" orientation="portrait"><object-id xmlns:xlink="http://www.w3.org/1999/xlink" content-type="doi" xlink:type="simple">10.3897/zookeys.1270.156458.figure1</object-id><object-id xmlns:xlink="http://www.w3.org/1999/xlink" content-type="arpha" xlink:type="simple">E798D7DA-19AB-559A-8E34-5FC59103A770</object-id><label>Figure 1.</label><caption><p>Map of sampled localities. <bold>A</bold>. Maghreb, in red the Kabylia region (northern Algeria), black dots = sampling stations, white squares = major cities; <bold>B</bold>. Detailed view of Kabylia Region.</p></caption><graphic xmlns:xlink="http://www.w3.org/1999/xlink" xlink:href="zookeys-1270-307_article-156458__-g001.jpg" id="oo_1550387.jpg" position="float" orientation="portrait" xlink:type="simple"><uri content-type="original_file" xlink:type="simple">https://binary.pensoft.net/fig/1550387</uri></graphic></fig><fig id="F12" position="float" orientation="portrait"><object-id xmlns:xlink="http://www.w3.org/1999/xlink" content-type="doi" xlink:type="simple">10.3897/zookeys.1270.156458.figures46-71</object-id><object-id xmlns:xlink="http://www.w3.org/1999/xlink" content-type="arpha" xlink:type="simple">A23EEB8E-7C6E-5C3A-BFA9-D813689BA66A</object-id><label>Figures 46–71.</label><caption><p>Identification key of Algerian slugs. <bold>46–49</bold>. <italic><tp:taxon-name><tp:taxon-name-part taxon-name-part-type="genus" reg="Letourneuxia">Letourneuxia</tp:taxon-name-part> <tp:taxon-name-part taxon-name-part-type="species" reg="numidica">numidica</tp:taxon-name-part></tp:taxon-name></italic> from <xref ref-type="bibr" rid="B73">Wiktor (1983a)</xref> modified; <bold>46</bold>. Mollusc in lateral and dorsal view; <bold>47</bold>. Shell in dorsal and lateral view; <bold>48</bold>. Genitalia; <bold>49</bold>. Atrial ligula. <bold>50–55</bold>. Genus <italic><tp:taxon-name><tp:taxon-name-part taxon-name-part-type="genus" reg="Milax">Milax</tp:taxon-name-part></tp:taxon-name></italic>; <bold>50</bold>. Mollusc in lateral and dorsal view; <bold>51</bold>. Shell in lateral, dorsal and ventral view; <bold>52</bold>. Schematic drawing of genitalia, with a section of the atrium and stimulator; <bold>53</bold>. Stimulator of <italic><tp:taxon-name><tp:taxon-name-part taxon-name-part-type="genus" reg="Milax">M.</tp:taxon-name-part> <tp:taxon-name-part taxon-name-part-type="species" reg="ater">ater</tp:taxon-name-part></tp:taxon-name></italic>; <bold>54</bold>. Stimulator of <italic><tp:taxon-name><tp:taxon-name-part taxon-name-part-type="genus" reg="Milax">M.</tp:taxon-name-part> <tp:taxon-name-part taxon-name-part-type="species" reg="gagates">gagates</tp:taxon-name-part></tp:taxon-name></italic>; <bold>55</bold>. Stimulator of <italic><tp:taxon-name><tp:taxon-name-part taxon-name-part-type="genus" reg="Milax">M.</tp:taxon-name-part> <tp:taxon-name-part taxon-name-part-type="species" reg="nigricans">nigricans</tp:taxon-name-part></tp:taxon-name></italic>. <bold>56–58</bold>. <italic><tp:taxon-name><tp:taxon-name-part taxon-name-part-type="genus" reg="Drusia">Drusia</tp:taxon-name-part> <tp:taxon-name-part taxon-name-part-type="species" reg="deshayesii">deshayesii</tp:taxon-name-part></tp:taxon-name></italic>; <bold>56</bold>. Mollusc in lateral and dorsal view; <bold>57</bold>. Shell in dorsal and ventral view; <bold>58</bold>. Distal genitalia. <bold>59–62</bold>. Genus <italic><tp:taxon-name><tp:taxon-name-part taxon-name-part-type="genus" reg="Deroceras">Deroceras</tp:taxon-name-part></tp:taxon-name></italic>; <bold>59</bold>. Mollusc in lateral and dorsal view; <bold>60</bold>. Shell in dorsal view; <bold>61</bold>. Distal genitalia of <italic><tp:taxon-name><tp:taxon-name-part taxon-name-part-type="genus" reg="Deroceras">D.</tp:taxon-name-part> <tp:taxon-name-part taxon-name-part-type="uncertainty-rank">cf.</tp:taxon-name-part> <tp:taxon-name-part taxon-name-part-type="species" reg="brondelianum">brondelianum</tp:taxon-name-part></tp:taxon-name></italic>; <bold>62</bold>. Distal genitalia of <italic><tp:taxon-name><tp:taxon-name-part taxon-name-part-type="genus" reg="Deroceras">D.</tp:taxon-name-part> <tp:taxon-name-part taxon-name-part-type="species" reg="riedelianum">riedelianum</tp:taxon-name-part></tp:taxon-name></italic> from <xref ref-type="bibr" rid="B73">Wiktor (1983a)</xref> modified. <bold>63–65</bold>. <italic><tp:taxon-name><tp:taxon-name-part taxon-name-part-type="genus" reg="Limacus">Limacus</tp:taxon-name-part> <tp:taxon-name-part taxon-name-part-type="species" reg="flavus">flavus</tp:taxon-name-part></tp:taxon-name></italic>; <bold>63</bold>. Mollusc in lateral and dorsal view; <bold>64</bold>. Shell in dorsal view; <bold>65</bold>. Distal genitalia. <bold>66–71</bold>. Genus <italic><tp:taxon-name><tp:taxon-name-part taxon-name-part-type="genus" reg="Ambigolimax">Ambigolimax</tp:taxon-name-part></tp:taxon-name></italic>; <bold>66</bold>. Mollusc in lateral and dorsal view; <bold>67</bold>. Shell in dorsal view; <bold>68</bold>. Distal genitalia of <italic><tp:taxon-name><tp:taxon-name-part taxon-name-part-type="genus" reg="Ambigolimax">A.</tp:taxon-name-part> <tp:taxon-name-part taxon-name-part-type="species" reg="melitensis">melitensis</tp:taxon-name-part></tp:taxon-name></italic>; <bold>69</bold>. Distal genitalia of <italic><tp:taxon-name><tp:taxon-name-part taxon-name-part-type="genus" reg="Ambigolimax">A.</tp:taxon-name-part> <tp:taxon-name-part taxon-name-part-type="species" reg="waterstoni">waterstoni</tp:taxon-name-part></tp:taxon-name></italic>; <bold>70</bold>. Distal genitalia of <italic><tp:taxon-name><tp:taxon-name-part taxon-name-part-type="genus" reg="Ambigolimax">A.</tp:taxon-name-part> <tp:taxon-name-part taxon-name-part-type="species" reg="valentianus">valentianus</tp:taxon-name-part></tp:taxon-name></italic>; <bold>71</bold>. Distal genitalia of <italic><tp:taxon-name><tp:taxon-name-part taxon-name-part-type="genus" reg="Ambigolimax">A.</tp:taxon-name-part> <tp:taxon-name-part taxon-name-part-type="species" reg="parvipenis">parvipenis</tp:taxon-name-part></tp:taxon-name></italic>.</p></caption><graphic xmlns:xlink="http://www.w3.org/1999/xlink" xlink:href="zookeys-1270-307_article-156458__-g012.jpg" id="oo_1550398.jpg" position="float" orientation="portrait" xlink:type="simple"><uri content-type="original_file" xlink:type="simple">https://binary.pensoft.net/fig/1550398</uri></graphic></fig><fig id="F13" position="float" orientation="portrait"><object-id xmlns:xlink="http://www.w3.org/1999/xlink" content-type="doi" xlink:type="simple">10.3897/zookeys.1270.156458.figures72-82</object-id><object-id xmlns:xlink="http://www.w3.org/1999/xlink" content-type="arpha" xlink:type="simple">7337775E-3284-54EB-B9A6-86824BF67A5B</object-id><label>Figures 72–82.</label><caption><p>Identification key of Algerian semi-slugs. <bold>72, 73</bold>. Genus <italic>?<tp:taxon-name><tp:taxon-name-part taxon-name-part-type="genus" reg="Vitrina">Vitrina</tp:taxon-name-part></tp:taxon-name></italic>; <bold>72</bold>. Schematic drawing of the mollusc; <bold>73</bold>. Shell in frontal, apical and ventral view. <bold>74–78</bold>. Genus <italic><tp:taxon-name><tp:taxon-name-part taxon-name-part-type="genus" reg="Daudebardia">Daudebardia</tp:taxon-name-part></tp:taxon-name></italic>; <bold>74</bold>. Mollusc in lateral and dorsal view; <bold>75</bold>. Shell in dorsal and ventral view of <italic><tp:taxon-name><tp:taxon-name-part taxon-name-part-type="genus" reg="Daudebardia">D.</tp:taxon-name-part> <tp:taxon-name-part taxon-name-part-type="species" reg="brevipes">brevipes</tp:taxon-name-part> <tp:taxon-name-part taxon-name-part-type="subspecies" reg="letourneuxi">letourneuxi</tp:taxon-name-part></tp:taxon-name></italic>; <bold>76</bold>. Distal genitalia of <italic><tp:taxon-name><tp:taxon-name-part taxon-name-part-type="genus" reg="Daudebardia">D.</tp:taxon-name-part> <tp:taxon-name-part taxon-name-part-type="species" reg="brevipes">brevipes</tp:taxon-name-part> <tp:taxon-name-part taxon-name-part-type="subspecies" reg="letourneuxi">letourneuxi</tp:taxon-name-part></tp:taxon-name></italic>; <bold>77</bold>. Shell in dorsal and ventral view of <italic><tp:taxon-name><tp:taxon-name-part taxon-name-part-type="genus" reg="Daudebardia">D.</tp:taxon-name-part> <tp:taxon-name-part taxon-name-part-type="species" reg="rufa">rufa</tp:taxon-name-part> <tp:taxon-name-part taxon-name-part-type="subspecies" reg="atlantica">atlantica</tp:taxon-name-part></tp:taxon-name></italic>; <bold>78</bold>. Distal genitalia of <italic><tp:taxon-name><tp:taxon-name-part taxon-name-part-type="genus" reg="Daudebardia">D.</tp:taxon-name-part> <tp:taxon-name-part taxon-name-part-type="species" reg="rufa">rufa</tp:taxon-name-part> <tp:taxon-name-part taxon-name-part-type="subspecies" reg="atlantica">atlantica</tp:taxon-name-part></tp:taxon-name></italic> from <xref ref-type="bibr" rid="B60">Riedel (1978)</xref> modified. <bold>79–82</bold>. Genus <italic><tp:taxon-name><tp:taxon-name-part taxon-name-part-type="genus" reg="Testacella">Testacella</tp:taxon-name-part></tp:taxon-name></italic>; <bold>79</bold>. Mollusc in lateral and dorsal view; <bold>80</bold>. Shell in dorsal and ventral view; <bold>81</bold>. Distal genitalia of <italic><tp:taxon-name><tp:taxon-name-part taxon-name-part-type="genus" reg="Testacella">T.</tp:taxon-name-part> <tp:taxon-name-part taxon-name-part-type="species" reg="fischeriana">fischeriana</tp:taxon-name-part></tp:taxon-name></italic>; <bold>82</bold>. Distal genitalia of <italic><tp:taxon-name><tp:taxon-name-part taxon-name-part-type="genus" reg="Testacella">T.</tp:taxon-name-part> <tp:taxon-name-part taxon-name-part-type="species" reg="riedeli">riedeli</tp:taxon-name-part></tp:taxon-name></italic>.</p></caption><graphic xmlns:xlink="http://www.w3.org/1999/xlink" xlink:href="zookeys-1270-307_article-156458__-g013.jpg" id="oo_1550399.jpg" position="float" orientation="portrait" xlink:type="simple"><uri content-type="original_file" xlink:type="simple">https://binary.pensoft.net/fig/1550399</uri></graphic></fig></tp:treatment-sec><ref-list><ref id="B27"><mixed-citation xmlns:xlink="http://www.w3.org/1999/xlink" xlink:type="simple">Giusti F, Manganelli G, Schembri PJ (1995) The non-marine molluscs of the Maltese Islands. Monografie Museo regionale di Scienze naturali, Torino, 607 pp.</mixed-citation></ref><ref id="B73"><mixed-citation xmlns:xlink="http://www.w3.org/1999/xlink" xlink:type="simple">Wiktor A (1983a) Some data on slugs of Morocco and Algeria with description of a new <italic><tp:taxon-name><tp:taxon-name-part taxon-name-part-type="genus">Deroceras</tp:taxon-name-part></tp:taxon-name></italic> species (<tp:taxon-name><tp:taxon-name-part taxon-name-part-type="class">Gastropoda</tp:taxon-name-part></tp:taxon-name>, <tp:taxon-name><tp:taxon-name-part taxon-name-part-type="infraclass">Pulmonata</tp:taxon-name-part></tp:taxon-name>). Malakologische Abhandlungen 8: 155–166.</mixed-citation></ref><ref id="B60"><mixed-citation xmlns:xlink="http://www.w3.org/1999/xlink" xlink:type="simple">Riedel A (1978) Kritische Bemerkungen und Ergänzungen zur Kenntnis der Subfamilie <tp:taxon-name><tp:taxon-name-part taxon-name-part-type="subfamily">Daudebardiinae</tp:taxon-name-part></tp:taxon-name> (<tp:taxon-name><tp:taxon-name-part taxon-name-part-type="class">Gastropoda</tp:taxon-name-part></tp:taxon-name>, <tp:taxon-name><tp:taxon-name-part taxon-name-part-type="family">Zonitidae</tp:taxon-name-part></tp:taxon-name>) mit Verzeichnis aller akzeptierten Arten. Annales Zoologici 34(8): 139–206. <ext-link xlink:href="https://rcin.org.pl/dlibra/publication/2466/edition/58226/content?ref=struct" ext-link-type="uri" xlink:type="simple">https://rcin.org.pl/dlibra/publication/2466/edition/58226/content?ref=struct</ext-link></mixed-citation></ref></ref-list></tp:taxon-treatment>
